# Supplementary material for: ACVR1 R206H cooperates with H3.1K27M in promoting diffuse intrinsic pontine glioma pathogenesis
Source: Nat Commun. 2019 Mar 4;10:1023. doi: 10.1038/s41467-019-08823-9 (PMC6399349; doi:10.1038/s41467-019-08823-9)
Supplement: Supplementary file 4 — Supplementary Data 1 [file 41467_2019_8823_MOESM4_ESM.xlsx]

## Sheet: InVitro_ACVR1wt_vs_R206H_result
Ensembl Gene ID	Gene Symbol	baseMean	log2FoldChange	lfcSE	stat	pvalue	padj
ENSMUSG00000041544	Disp3	861.292	1.69917	0.241929	7.02342	2.16509e-12	3.50615e-08
ENSMUSG00000030111	A2m	2676.83	0.835367	0.12774	6.53961	6.16788e-11	4.99413e-07
ENSMUSG00000034570	Inpp5j	39.6983	3.04958	0.512326	5.95241	2.64215e-09	1.42623e-05
ENSMUSG00000047842	Diras2	226.917	1.5031	0.255562	5.88156	4.06426e-09	1.64541e-05
ENSMUSG00000075270	Pde11a	59.0461	1.95153	0.335254	5.82106	5.84761e-09	1.89393e-05
ENSMUSG00000037621	Atoh8	74.8695	1.70687	0.297196	5.74324	9.28799e-09	2.50683e-05
ENSMUSG00000021596	Mctp1	94.3837	1.48229	0.267106	5.54944	2.86588e-08	6.63001e-05
ENSMUSG00000045404	Kcnk13	54.4718	1.67138	0.314284	5.31804	1.04889e-07	0.000212321
ENSMUSG00000026836	Acvr1	1453.74	0.891199	0.173246	5.14412	2.68778e-07	0.000483622
ENSMUSG00000021765	Fst	84.0984	1.31759	0.267696	4.92196	8.56802e-07	0.00138751
ENSMUSG00000075702	Selenom	200.167	1.15017	0.235278	4.88854	1.01585e-06	0.00149552
ENSMUSG00000024526	Cidea	40.715	2.46367	0.509902	4.83166	1.35401e-06	0.00168668
ENSMUSG00000044338	Aplnr	37.1626	3.52594	0.728983	4.83679	1.31954e-06	0.00168668
ENSMUSG00000020218	Wif1	92.4797	1.87795	0.392664	4.78259	1.7305e-06	0.0020017
ENSMUSG00000042745	Id1	513.625	1.21075	0.264326	4.58053	4.63806e-06	0.0046943
ENSMUSG00000043460	Elfn2	173.951	-2.25961	0.492388	-4.58907	4.45218e-06	0.0046943
ENSMUSG00000053113	Socs3	652.681	0.777729	0.181082	4.29491	1.74764e-05	0.0166479
ENSMUSG00000042757	Tmem108	567.289	0.727362	0.170005	4.27847	1.88183e-05	0.0169302
ENSMUSG00000028108	Ecm1	401.68	0.635909	0.151452	4.19875	2.68397e-05	0.0206973
ENSMUSG00000036564	Ndrg4	1212.53	0.494767	0.1174	4.21438	2.50461e-05	0.0206973
ENSMUSG00000038677	Scube3	118.102	1.18045	0.281121	4.19909	2.67992e-05	0.0206973
ENSMUSG00000002341	Ncan	45734.1	0.878797	0.213039	4.12506	3.70642e-05	0.0272826
ENSMUSG00000028600	Podn	215.992	0.77573	0.188916	4.10621	4.02196e-05	0.0283181
ENSMUSG00000031391	L1cam	32.5612	1.80884	0.452247	3.99967	6.34317e-05	0.0428006

## Sheet: Ensembl_InVitro_K27M_ACVR1wt_vs
Ensembl Gene ID	Gene Symbol	baseMean	log2FoldChange	lfcSE	stat	pvalue	padj
ENSMUSG00000007872	Id3	4431.13	2.97632	0.0738702	40.2912	0	0
ENSMUSG00000020644	Id2	7944.95	2.13631	0.0590886	36.1543	3.19014e-286	2.34906e-282
ENSMUSG00000042745	Id1	1389.1	2.98473	0.0883478	33.7839	3.40521e-250	1.67162e-246
ENSMUSG00000041544	Disp3	1831.6	2.65829	0.0883722	30.0806	8.68292e-199	3.19684e-195
ENSMUSG00000002341	Ncan	100787	1.24325	0.0521806	23.826	1.79822e-125	5.29647e-122
ENSMUSG00000035237	Lcat	899.945	2.18906	0.0977217	22.401	3.84833e-111	9.44572e-108
ENSMUSG00000037621	Atoh8	371.695	3.37208	0.152216	22.1532	9.71658e-109	2.04423e-105
ENSMUSG00000030096	Slc6a6	2522.03	1.49475	0.0682829	21.8906	3.19391e-106	5.87959e-103
ENSMUSG00000024411	Aqp4	24336.9	0.853636	0.040614	21.0183	4.46277e-98	7.30258e-95
ENSMUSG00000041548	Hspb8	1983.03	1.80467	0.0870753	20.7254	2.04595e-95	3.01306e-92
ENSMUSG00000047842	Diras2	1229	1.6622	0.0813184	20.4407	7.27444e-93	9.73915e-90
ENSMUSG00000053963	Stum	281.174	3.14626	0.161189	19.519	7.56563e-85	9.28412e-82
ENSMUSG00000063415	Cyp26b1	4559.63	0.995601	0.0510174	19.5149	8.1954e-85	9.28412e-82
ENSMUSG00000021796	Bmpr1a	10044.5	0.979319	0.0510376	19.1882	4.6438e-82	4.88494e-79
ENSMUSG00000020607	Fam84a	2807.1	1.48368	0.0789351	18.7962	8.11283e-79	7.96517e-76
ENSMUSG00000042757	Tmem108	1433.42	1.29141	0.0695579	18.566	6.05417e-77	5.57249e-74
ENSMUSG00000020218	Wif1	293.286	2.95768	0.161259	18.3412	3.87942e-75	3.36072e-72
ENSMUSG00000021379	Id4	713.036	1.82958	0.101137	18.0901	3.81128e-73	3.11826e-70
ENSMUSG00000041556	Fbxo2	1206.41	1.69322	0.0947951	17.8619	2.33722e-71	1.81159e-68
ENSMUSG00000075702	Selenom	531.699	2.15822	0.125556	17.1893	3.19511e-66	2.35272e-63
ENSMUSG00000022565	Plec	2011.96	1.13936	0.0663785	17.1646	4.8889e-66	3.42852e-63
ENSMUSG00000093460	-	1013.83	1.36781	0.080746	16.9397	2.29274e-64	1.53478e-61
ENSMUSG00000027796	Smad9	510.2	1.68782	0.0998324	16.9066	4.02553e-64	2.57756e-61
ENSMUSG00000029309	Sparcl1	39314.2	0.688076	0.0407685	16.8777	6.56871e-64	4.03073e-61
ENSMUSG00000032006	Pdgfd	417.57	1.99622	0.121887	16.3776	2.76267e-60	1.62744e-57
ENSMUSG00000046668	Cxxc5	2417.39	1.10004	0.0672361	16.3608	3.6417e-60	2.06274e-57
ENSMUSG00000019558	Slc6a8	3866.81	0.920442	0.056332	16.3396	5.16012e-60	2.81456e-57
ENSMUSG00000027111	Itga6	5669.23	0.749756	0.0459126	16.3301	6.03341e-60	3.17336e-57
ENSMUSG00000024526	Cidea	158.923	4.0155	0.254864	15.7555	6.29856e-56	3.19858e-53
ENSMUSG00000038094	Atp13a4	3137.81	0.824218	0.0526028	15.6687	2.47507e-55	1.21501e-52
ENSMUSG00000021596	Mctp1	715.099	1.47591	0.0951282	15.515	2.74831e-54	1.30563e-51
ENSMUSG00000070469	Adamtsl3	904.148	1.27895	0.0841045	15.2067	3.19282e-52	1.46939e-49
ENSMUSG00000023913	Pla2g7	13355	-0.692897	0.0466497	-14.8532	6.63245e-50	2.95988e-47
ENSMUSG00000022893	Adamts1	1498.42	1.03814	0.0709105	14.6401	1.55791e-48	6.74805e-46
ENSMUSG00000015143	Actn1	959.507	1.11146	0.0761381	14.5979	2.89582e-48	1.21848e-45
ENSMUSG00000070407	Hs3st3b1	993.911	1.12499	0.0771147	14.5885	3.32273e-48	1.35927e-45
ENSMUSG00000033910	Gucy1a1	1554.72	0.898013	0.063267	14.194	9.97722e-46	3.9712e-43
ENSMUSG00000020932	Gfap	8483.14	0.742822	0.0525538	14.1345	2.32716e-45	9.01896e-43
ENSMUSG00000028655	Mfsd2a	1140.87	-1.31521	0.0933082	-14.0953	4.05915e-45	1.5328e-42
ENSMUSG00000001036	Epn2	7287.39	-0.599121	0.0428208	-13.9914	1.76023e-44	6.48074e-42
ENSMUSG00000032172	Olfm2	8495.52	0.821631	0.0591861	13.8822	8.12545e-44	2.91862e-41
ENSMUSG00000025931	Paqr8	14736.2	0.526539	0.0383924	13.7147	8.29414e-43	2.90828e-40
ENSMUSG00000021091	Serpina3n	4589.49	0.650577	0.0474536	13.7097	8.8791e-43	3.04099e-40
ENSMUSG00000048616	Nog	177.319	2.94852	0.21578	13.6645	1.65434e-42	5.53715e-40
ENSMUSG00000029245	Epha5	1138.67	1.12292	0.0827028	13.5778	5.4232e-42	1.77483e-39
ENSMUSG00000091387	Gcnt4	694.622	1.19006	0.0878123	13.5523	7.67815e-42	2.45818e-39
ENSMUSG00000029123	Stk32b	212.716	2.05717	0.152689	13.473	2.2556e-41	7.06771e-39
ENSMUSG00000052516	Robo2	1130.3	1.21793	0.0908526	13.4056	5.60617e-41	1.72004e-38
ENSMUSG00000009356	Lpo	1160.88	-0.992957	0.0746177	-13.3073	2.10024e-40	6.31231e-38
ENSMUSG00000031273	Col4a6	1703.62	0.851702	0.0643074	13.2442	4.87191e-40	1.43497e-37
ENSMUSG00000004098	Col5a3	1675.83	0.950466	0.0725087	13.1083	2.95086e-39	8.52105e-37
ENSMUSG00000060371	Caln1	119.241	3.47989	0.265715	13.0963	3.45592e-39	9.78757e-37
ENSMUSG00000037306	Man1c1	701.131	1.34784	0.103005	13.0853	3.99654e-39	1.11051e-36
ENSMUSG00000059325	Hopx	241.298	1.98163	0.151681	13.0644	5.25781e-39	1.43392e-36
ENSMUSG00000028364	Tnc	6086.85	0.822109	0.0632736	12.9929	1.34197e-38	3.53937e-36
ENSMUSG00000035357	Pdzrn3	715.741	1.29515	0.0996831	12.9927	1.34586e-38	3.53937e-36
ENSMUSG00000038156	Spon1	6624.82	-0.78844	0.060727	-12.9834	1.52074e-38	3.92911e-36
ENSMUSG00000044164	Rnf182	931.582	1.0895	0.0841141	12.9526	2.27108e-38	5.76658e-36
ENSMUSG00000054871	Tmem158	617.729	1.40721	0.109929	12.801	1.61773e-37	4.03801e-35
ENSMUSG00000007594	Hapln4	354.558	1.62295	0.127517	12.7273	4.16964e-37	1.02344e-34
ENSMUSG00000028367	Txn1	22339.2	-0.502033	0.0402787	-12.464	1.1737e-35	2.83363e-33
ENSMUSG00000021994	Wnt5a	2645.52	-0.760911	0.0617562	-12.3212	6.96337e-35	1.65402e-32
ENSMUSG00000007655	Cav1	1457.64	0.816265	0.0665078	12.2732	1.26139e-34	2.94866e-32
ENSMUSG00000022665	Ccdc80	1860.48	0.701665	0.0595532	11.7822	4.82452e-32	1.11017e-29
ENSMUSG00000045404	Kcnk13	190.303	2.34004	0.198913	11.7641	5.97254e-32	1.35319e-29
ENSMUSG00000097767	-	1667.91	0.791096	0.0672795	11.7584	6.39715e-32	1.42744e-29
ENSMUSG00000042797	Aqp11	393.637	1.29786	0.111066	11.6855	1.51123e-31	3.32177e-29
ENSMUSG00000000594	Gm2a	7853.19	-0.659316	0.0564814	-11.6731	1.74833e-31	3.78643e-29
ENSMUSG00000025582	Nptx1	3993.36	0.574369	0.0494909	11.6055	3.86208e-31	8.24302e-29
ENSMUSG00000070576	Mn1	998.092	0.852481	0.0741403	11.4982	1.34667e-30	2.83321e-28
ENSMUSG00000028944	Prkag2	1782.46	0.743962	0.0647432	11.491	1.46456e-30	3.03782e-28
ENSMUSG00000001663	Gstt1	941.768	-0.860657	0.0754846	-11.4017	4.09818e-30	8.38248e-28
ENSMUSG00000037686	Aspg	299.113	1.57121	0.137888	11.3948	4.43904e-30	8.95532e-28
ENSMUSG00000020122	Egfr	9011.83	-0.734748	0.0649491	-11.3127	1.13565e-29	2.26009e-27
ENSMUSG00000048458	Inka2	11171.4	-0.456657	0.0409285	-11.1574	6.58739e-29	1.2935e-26
ENSMUSG00000042453	Reln	1300.3	1.01113	0.0909536	11.1169	1.03766e-28	2.01074e-26
ENSMUSG00000037509	Arhgef4	3442.78	0.588464	0.0535919	10.9805	4.74467e-28	9.07464e-26
ENSMUSG00000018965	Ywhah	3067.16	0.709949	0.0647373	10.9666	5.53011e-28	1.04413e-25
ENSMUSG00000034579	Pla2g3	103.052	2.44093	0.225982	10.8014	3.38929e-27	6.31824e-25
ENSMUSG00000039579	Grin3a	3350.47	0.602183	0.0562181	10.7116	8.98411e-27	1.65386e-24
ENSMUSG00000034758	Tle6	915.876	-0.795309	0.0745768	-10.6643	1.49515e-26	2.71841e-24
ENSMUSG00000032231	Anxa2	2767.66	0.728066	0.0685192	10.6257	2.26248e-26	4.06335e-24
ENSMUSG00000036295	Lrrn3	1169.16	0.767468	0.0723564	10.6068	2.77163e-26	4.91781e-24
ENSMUSG00000032503	Arpp21	2233.19	-0.616167	0.0582195	-10.5835	3.5534e-26	6.22988e-24
ENSMUSG00000048960	Prex2	476.245	1.17016	0.110786	10.5624	4.45113e-26	7.71198e-24
ENSMUSG00000079056	Kcnip3	6056.79	-0.604518	0.0577106	-10.475	1.1255e-25	1.92735e-23
ENSMUSG00000032841	Prr5l	1176.68	0.716069	0.0686392	10.4324	1.76455e-25	2.98695e-23
ENSMUSG00000028152	Tspan5	5024.87	-0.5533	0.0534009	-10.3612	3.7207e-25	6.22667e-23
ENSMUSG00000064373	Selenop	8613.27	-0.435747	0.0422225	-10.3203	5.70741e-25	9.33923e-23
ENSMUSG00000078670	Fam174b	2835.97	-0.607799	0.0588934	-10.3203	5.70272e-25	9.33923e-23
ENSMUSG00000030111	A2m	11099.5	0.576624	0.0560493	10.2878	7.99863e-25	1.29446e-22
ENSMUSG00000043531	Sorcs1	3072.5	0.602444	0.0586147	10.278	8.85163e-25	1.41693e-22
ENSMUSG00000028600	Podn	896.15	0.845586	0.0822873	10.276	9.03853e-25	1.4313e-22
ENSMUSG00000022505	Emp2	2229.24	0.636484	0.0620778	10.253	1.14736e-24	1.79758e-22
ENSMUSG00000020363	Gfpt2	552.85	-1.03097	0.100648	-10.2433	1.26878e-24	1.96687e-22
ENSMUSG00000000184	Ccnd2	45875.3	0.466474	0.0456032	10.229	1.47047e-24	2.2558e-22
ENSMUSG00000071856	Mcc	1510.27	0.681172	0.0666023	10.2274	1.49408e-24	2.26839e-22
ENSMUSG00000031885	Cbfb	5089.83	0.532823	0.0521931	10.2087	1.81315e-24	2.72472e-22
ENSMUSG00000037071	Scd1	8101.64	0.490415	0.0480591	10.2044	1.89433e-24	2.81795e-22
ENSMUSG00000051359	Ncald	3429.12	-0.635919	0.0627747	-10.1302	4.05921e-24	5.978e-22
ENSMUSG00000034570	Inpp5j	158.9	5.22572	0.516993	10.1079	5.0961e-24	7.43072e-22
ENSMUSG00000057897	Camk2b	5357.87	-0.463082	0.0458226	-10.106	5.19831e-24	7.50544e-22
ENSMUSG00000027962	Vcam1	4210.15	-0.509625	0.0504773	-10.0961	5.74708e-24	8.21721e-22
ENSMUSG00000021136	Smoc1	6980.31	-0.637753	0.0633558	-10.0662	7.79205e-24	1.1034e-21
ENSMUSG00000019124	Scrn1	3205.75	0.567088	0.0564374	10.0481	9.36561e-24	1.31359e-21
ENSMUSG00000027500	Stmn2	82.0942	2.92309	0.290951	10.0467	9.5012e-24	1.32004e-21
ENSMUSG00000089762	Ier5l	488.961	1.06106	0.105798	10.0292	1.13446e-23	1.56142e-21
ENSMUSG00000030342	Cd9	7975.45	0.550407	0.0551631	9.97782	1.90615e-23	2.59925e-21
ENSMUSG00000013698	Pea15a	35449.6	0.427639	0.0429377	9.95951	2.29193e-23	3.09663e-21
ENSMUSG00000056427	Slit3	58.4463	3.52619	0.360713	9.7756	1.43308e-22	1.91863e-20
ENSMUSG00000041120	Nbl1	1920.52	0.668577	0.0685211	9.75725	1.71748e-22	2.27868e-20
ENSMUSG00000026728	Vim	51628.1	0.501821	0.0514406	9.75536	1.74984e-22	2.30089e-20
ENSMUSG00000032875	Arhgef17	1922.46	0.555023	0.0570159	9.73453	2.14809e-22	2.79955e-20
ENSMUSG00000020599	Rgs9	292.287	1.25874	0.129676	9.70682	2.81987e-22	3.64283e-20
ENSMUSG00000040998	Npnt	1495.49	0.626879	0.0646734	9.69299	3.22918e-22	4.13532e-20
ENSMUSG00000050064	Zfp697	812.14	0.743808	0.0770728	9.65072	4.88094e-22	6.19669e-20
ENSMUSG00000017493	Igfbp4	6611.78	-0.465186	0.0482122	-9.64872	4.97731e-22	6.26503e-20
ENSMUSG00000056124	B4galt6	2935.31	0.587824	0.0610227	9.63287	5.80819e-22	7.24891e-20
ENSMUSG00000075270	Pde11a	141.259	1.7684	0.183864	9.61797	6.71402e-22	8.30902e-20
ENSMUSG00000044674	Fzd1	1290.22	0.729529	0.0760047	9.59848	8.11356e-22	9.95736e-20
ENSMUSG00000038077	Kcna6	2224.82	0.521895	0.0543815	9.59692	8.2368e-22	1.00251e-19
ENSMUSG00000022892	App	17905.1	0.391515	0.0411124	9.52304	1.68191e-21	2.03028e-19
ENSMUSG00000029371	Cxcl5	237.165	1.39434	0.146455	9.52061	1.72173e-21	2.06146e-19
ENSMUSG00000015090	Ptgds	514.846	-0.972954	0.102234	-9.51694	1.78348e-21	2.11817e-19
ENSMUSG00000069911	Fam196b	89.7714	2.54041	0.266976	9.5155	1.80839e-21	2.13057e-19
ENSMUSG00000022438	Parvb	1412.98	0.604514	0.0635519	9.51213	1.86793e-21	2.18325e-19
ENSMUSG00000036298	Slc2a13	349.415	1.28138	0.134982	9.49296	2.24562e-21	2.60404e-19
ENSMUSG00000047759	Hs3st3a1	121.453	1.99288	0.210092	9.48573	2.40692e-21	2.76927e-19
ENSMUSG00000040260	Daam2	1307.5	0.795198	0.0839697	9.47006	2.79696e-21	3.19309e-19
ENSMUSG00000036120	Rfxank	739.677	0.757723	0.0800772	9.46241	3.00937e-21	3.40915e-19
ENSMUSG00000024236	Svil	1374.05	-0.668657	0.070679	-9.46048	3.06543e-21	3.44615e-19
ENSMUSG00000085795	Zfp703	1127.18	0.742403	0.0785634	9.44973	3.39692e-21	3.78988e-19
ENSMUSG00000033059	Pygb	7754.04	0.390066	0.0413291	9.43807	3.79721e-21	4.20462e-19
ENSMUSG00000032625	Thsd7a	1148.72	0.814541	0.0863869	9.42898	4.14081e-21	4.55088e-19
ENSMUSG00000039959	Hip1	14161.8	-0.502145	0.0533413	-9.41382	4.7844e-21	5.21925e-19
ENSMUSG00000052837	Junb	381.403	1.1773	0.125891	9.35178	8.61862e-21	9.33283e-19
ENSMUSG00000010064	Slc38a3	14099.1	-0.39733	0.0425142	-9.34581	9.11909e-21	9.80269e-19
ENSMUSG00000037962	Rflna	390.997	1.15194	0.123533	9.32497	1.11012e-20	1.1847e-18
ENSMUSG00000005087	Cd44	4393.49	0.578889	0.0622485	9.29965	1.40913e-20	1.49297e-18
ENSMUSG00000029608	Rph3a	271.344	-1.34299	0.144508	-9.29356	1.49216e-20	1.56964e-18
ENSMUSG00000020099	Unc5b	515.339	0.932751	0.100413	9.28917	1.5549e-20	1.62404e-18
ENSMUSG00000019256	Ahr	294.192	1.29551	0.139627	9.27837	1.72088e-20	1.78474e-18
ENSMUSG00000036902	Neto2	5059.06	0.440521	0.0475716	9.26017	2.04101e-20	2.10196e-18
ENSMUSG00000021087	Rtn1	5904.28	0.520732	0.0563497	9.24108	2.44026e-20	2.49567e-18
ENSMUSG00000021180	Rps6ka5	955	0.778473	0.0842775	9.23702	2.53449e-20	2.57417e-18
ENSMUSG00000027276	Jag1	1657.78	0.681062	0.0737601	9.23348	2.61987e-20	2.64266e-18
ENSMUSG00000004558	Ndrg2	16061.4	-0.485284	0.0528723	-9.17843	4.37442e-20	4.38245e-18
ENSMUSG00000035279	Ssc5d	818.491	0.733093	0.0799443	9.17004	4.72822e-20	4.7049e-18
ENSMUSG00000027199	Gatm	12442.3	-0.378726	0.0414449	-9.13806	6.35832e-20	6.2845e-18
ENSMUSG00000053166	Cdh22	2777.11	0.599794	0.0657192	9.12661	7.06792e-20	6.93928e-18
ENSMUSG00000021190	Lgmn	3479.45	0.47946	0.0525642	9.12143	7.41414e-20	7.231e-18
ENSMUSG00000021196	Pfkp	1165.48	0.666066	0.0732097	9.09805	9.19649e-20	8.91031e-18
ENSMUSG00000030077	Chl1	6767.44	0.522444	0.0578666	9.02841	1.74191e-19	1.67668e-17
ENSMUSG00000038677	Scube3	521.752	1.11854	0.124294	8.99917	2.27439e-19	2.175e-17
ENSMUSG00000034612	Chst11	4548.54	-0.443967	0.0494683	-8.97478	2.83918e-19	2.69758e-17
ENSMUSG00000041261	Car8	2477.61	-0.693216	0.0773376	-8.9635	3.14524e-19	2.96923e-17
ENSMUSG00000020135	Apc2	2532.44	0.488079	0.0544714	8.96028	3.23856e-19	3.03785e-17
ENSMUSG00000029050	Ski	4389.96	0.45451	0.0510135	8.9096	5.12187e-19	4.76855e-17
ENSMUSG00000036611	Eepd1	624.126	0.82569	0.0926802	8.90902	5.14836e-19	4.76855e-17
ENSMUSG00000031297	Slc7a3	225.363	1.41986	0.160419	8.85094	8.6784e-19	7.98792e-17
ENSMUSG00000002944	Cd36	816.627	0.694333	0.0785757	8.83648	9.87776e-19	9.03539e-17
ENSMUSG00000038400	Pmepa1	1405	-0.731907	0.0830275	-8.81523	1.19436e-18	1.08576e-16
ENSMUSG00000049511	Htr1b	76.4579	2.26198	0.256855	8.80645	1.29174e-18	1.16709e-16
ENSMUSG00000035713	Usp35	994.101	0.739284	0.0840218	8.79872	1.38382e-18	1.24266e-16
ENSMUSG00000024654	Asrgl1	7843.89	-0.444666	0.0507537	-8.76125	1.93097e-18	1.72348e-16
ENSMUSG00000033350	Chst2	11560.8	0.459485	0.0525106	8.75034	2.12714e-18	1.88714e-16
ENSMUSG00000060240	Cend1	1390.78	0.622821	0.0711963	8.74794	2.17275e-18	1.91606e-16
ENSMUSG00000028883	Sema3a	512.431	0.882505	0.100966	8.7406	2.31875e-18	2.03263e-16
ENSMUSG00000030310	Slc6a1	20445.8	-0.355266	0.0406964	-8.72967	2.55408e-18	2.22568e-16
ENSMUSG00000070509	Rgma	4738.06	0.516631	0.0593174	8.70961	3.04935e-18	2.64164e-16
ENSMUSG00000038168	P3h2	292.002	1.09536	0.125902	8.7001	3.31581e-18	2.85567e-16
ENSMUSG00000028542	Slc6a9	3860.34	-0.51742	0.0595567	-8.68785	3.69349e-18	3.16244e-16
ENSMUSG00000101972	Hist1h3i	200.649	1.45953	0.168063	8.68438	3.80827e-18	3.24188e-16
ENSMUSG00000017386	Traf4	6496.06	-0.495619	0.0571944	-8.66552	4.49453e-18	3.80408e-16
ENSMUSG00000045287	Rtn4rl1	749.399	0.746119	0.0866874	8.60701	7.499e-18	6.31073e-16
ENSMUSG00000026158	Ogfrl1	725.523	0.720806	0.0837656	8.60504	7.62907e-18	6.38371e-16
ENSMUSG00000017390	Aldoc	22657	0.447908	0.0521526	8.58842	8.81766e-18	7.33659e-16
ENSMUSG00000030307	Slc6a11	10552.6	-1.23093	0.14368	-8.56716	1.06065e-17	8.77538e-16
ENSMUSG00000031274	Col4a5	6066.19	0.454543	0.0530772	8.56382	1.09189e-17	8.98338e-16
ENSMUSG00000028108	Ecm1	599.351	0.754138	0.0881849	8.55178	1.21204e-17	9.91649e-16
ENSMUSG00000030428	Ttyh1	8754.3	-0.49159	0.0576986	-8.51995	1.59615e-17	1.29871e-15
ENSMUSG00000026003	Acadl	11735	-0.364195	0.0428768	-8.49399	1.99665e-17	1.61564e-15
ENSMUSG00000025666	Tmem47	4290.47	0.496503	0.0584852	8.48937	2.07759e-17	1.66361e-15
ENSMUSG00000030852	Tacc2	4270.81	-0.420035	0.0494781	-8.48932	2.07853e-17	1.66361e-15
ENSMUSG00000058975	Kcnc1	4607.57	-0.433003	0.0510612	-8.48008	2.25044e-17	1.79147e-15
ENSMUSG00000021703	Serinc5	4237.82	-0.517658	0.0611175	-8.46987	2.45665e-17	1.94511e-15
ENSMUSG00000022231	Sema5a	1352.98	-0.76917	0.0908492	-8.46644	2.53002e-17	1.99249e-15
ENSMUSG00000036528	Ppfibp2	1249.58	-0.584795	0.0692425	-8.44562	3.0244e-17	2.36916e-15
ENSMUSG00000036564	Ndrg4	4573.62	0.44443	0.0526297	8.44448	3.05413e-17	2.37979e-15
ENSMUSG00000021130	Galnt16	1013.16	-0.610979	0.07237	-8.44244	3.10785e-17	2.40891e-15
ENSMUSG00000027533	Fabp5	11920.6	0.359686	0.0427305	8.41753	3.84499e-17	2.96467e-15
ENSMUSG00000031565	Fgfr1	7874.62	0.354727	0.0421716	8.4115	4.04794e-17	3.10489e-15
ENSMUSG00000037206	Islr	102.062	1.80267	0.214609	8.39982	4.4716e-17	3.41208e-15
ENSMUSG00000030790	Adm	201.091	-1.24503	0.148243	-8.39857	4.51946e-17	3.43083e-15
ENSMUSG00000000753	Serpinf1	135.198	1.5558	0.185495	8.38727	4.97541e-17	3.75758e-15
ENSMUSG00000037966	Ninj1	701.874	0.785876	0.093779	8.38008	5.28899e-17	3.97403e-15
ENSMUSG00000002985	Apoe	98516.2	-0.494177	0.0590035	-8.37537	5.50491e-17	4.11527e-15
ENSMUSG00000042429	Adora1	4584.88	0.397222	0.0474531	8.37084	5.72103e-17	4.25523e-15
ENSMUSG00000036867	Smad6	80.1413	2.01358	0.241129	8.35062	6.79031e-17	5.02517e-15
ENSMUSG00000022790	Igsf11	1479.66	0.549514	0.0658205	8.34868	6.90281e-17	5.08288e-15
ENSMUSG00000038235	F11r	91.8656	1.99518	0.239608	8.32682	8.30406e-17	6.08427e-15
ENSMUSG00000030657	Xylt1	7968.6	-0.569762	0.0690221	-8.25478	1.52185e-16	1.10952e-14
ENSMUSG00000053702	Nebl	4417.1	0.474776	0.0575706	8.24686	1.62617e-16	1.17973e-14
ENSMUSG00000045333	Zfp423	1316.45	0.564263	0.0685335	8.23339	1.81994e-16	1.31383e-14
ENSMUSG00000030701	Plekhb1	2743.31	-0.473218	0.0574894	-8.23139	1.85046e-16	1.32936e-14
ENSMUSG00000027335	Adra1d	126.236	1.55148	0.189076	8.2056	2.29435e-16	1.64023e-14
ENSMUSG00000026655	Fam107b	1176.99	0.599944	0.0731322	8.20356	2.33372e-16	1.66033e-14
ENSMUSG00000024063	Lbh	7566.73	-0.479379	0.0585094	-8.19319	2.54385e-16	1.80112e-14
ENSMUSG00000042604	Kcna4	95.979	1.93372	0.236277	8.18413	2.74283e-16	1.93271e-14
ENSMUSG00000032294	Pkm	24007.5	-0.322374	0.0394101	-8.17998	2.83889e-16	1.99087e-14
ENSMUSG00000094910	D430019H16Rik	856.944	0.650475	0.0796996	8.16158	3.30669e-16	2.30795e-14
ENSMUSG00000017670	Elmo2	3141.51	0.423022	0.052032	8.13004	4.29149e-16	2.98117e-14
ENSMUSG00000003541	Ier3	1085.26	0.664668	0.0819717	8.10851	5.12437e-16	3.54303e-14
ENSMUSG00000020427	Igfbp3	13291.7	1.01255	0.125233	8.08533	6.1995e-16	4.26635e-14
ENSMUSG00000019906	Lin7a	202.205	1.21463	0.150293	8.08175	6.38453e-16	4.37325e-14
ENSMUSG00000033174	Mgll	715.893	-0.743151	0.0919818	-8.07933	6.51232e-16	4.44013e-14
ENSMUSG00000036995	Asap3	649.08	0.716277	0.0888039	8.06583	7.27417e-16	4.93671e-14
ENSMUSG00000000632	Sez6	2597.63	0.511899	0.0634956	8.06196	7.50792e-16	5.07198e-14
ENSMUSG00000033161	Atp1a1	7132.91	0.423578	0.0527429	8.031	9.66796e-16	6.50137e-14
ENSMUSG00000038393	Txnip	1236.06	0.569779	0.0709695	8.0285	9.86709e-16	6.60512e-14
ENSMUSG00000033676	Gabrb3	2389.49	0.475483	0.0593194	8.01563	1.09572e-15	7.30166e-14
ENSMUSG00000034361	Cpne2	1372.78	0.544438	0.0681719	7.98625	1.39102e-15	9.22771e-14
ENSMUSG00000039328	Rnf122	1598.55	-0.604043	0.0760392	-7.94383	1.96038e-15	1.29464e-13
ENSMUSG00000026072	Il1r1	347.039	1.03379	0.130179	7.94129	2.00087e-15	1.31548e-13
ENSMUSG00000020151	Ptprr	260.279	1.02781	0.129809	7.91784	2.41681e-15	1.58189e-13
ENSMUSG00000072568	Fam84b	1669.76	0.594991	0.0751557	7.91678	2.43748e-15	1.58835e-13
ENSMUSG00000028005	Gucy1b1	1082.78	0.553942	0.070389	7.86972	3.55445e-15	2.30601e-13
ENSMUSG00000045994	B3gat1	2956.73	-0.538883	0.0685482	-7.86137	3.79962e-15	2.45425e-13
ENSMUSG00000008999	Bmp7	1074.55	-0.605882	0.0771442	-7.85389	4.03313e-15	2.5937e-13
ENSMUSG00000050822	Slc29a4	822.191	-0.748799	0.0957273	-7.82221	5.19033e-15	3.32339e-13
ENSMUSG00000042116	Vwa1	647.376	0.75968	0.0976639	7.77851	7.3386e-15	4.6786e-13
ENSMUSG00000030226	Lmo3	422.034	-0.833837	0.107361	-7.76667	8.05783e-15	5.07127e-13
ENSMUSG00000040612	Ildr2	3801.35	-0.449035	0.0578147	-7.76679	8.04994e-15	5.07127e-13
ENSMUSG00000063065	Mapk3	2359.97	0.468221	0.0602807	7.76735	8.01471e-15	5.07127e-13
ENSMUSG00000020642	Rnf144a	1904.41	-0.528505	0.0680717	-7.76395	8.23238e-15	5.15907e-13
ENSMUSG00000041351	Rap1gap	3392.1	-0.548258	0.0707128	-7.75331	8.95291e-15	5.58684e-13
ENSMUSG00000000078	Klf6	2816.51	0.419517	0.0541443	7.74812	9.3261e-15	5.79517e-13
ENSMUSG00000046186	Cd109	4503.03	0.519113	0.0670232	7.74527	9.53777e-15	5.8771e-13
ENSMUSG00000046841	Ckap4	2635.72	0.438515	0.0566154	7.74551	9.52005e-15	5.8771e-13
ENSMUSG00000038628	Polr3k	2028.96	-0.436229	0.0563464	-7.74191	9.79372e-15	6.00967e-13
ENSMUSG00000057554	Lgals8	1401.06	0.537727	0.0697072	7.71407	1.21867e-14	7.44706e-13
ENSMUSG00000039270	Megf9	3653.81	0.367788	0.0476928	7.71161	1.24244e-14	7.56091e-13
ENSMUSG00000056204	Pgpep1	6420.78	-0.478039	0.062148	-7.69195	1.44908e-14	8.78214e-13
ENSMUSG00000056758	Hmga2	970.586	0.685926	0.0892652	7.68414	1.54029e-14	9.29664e-13
ENSMUSG00000031584	Gsr	2016.5	-0.42401	0.0551993	-7.68144	1.57308e-14	9.45582e-13
ENSMUSG00000055435	Maf	960.135	0.583404	0.0760984	7.66645	1.76824e-14	1.05857e-12
ENSMUSG00000026678	Rgs5	328.157	1.09492	0.143244	7.64372	2.11031e-14	1.25824e-12
ENSMUSG00000023809	Rps6ka2	852.112	0.568	0.0743387	7.64071	2.16032e-14	1.28286e-12
ENSMUSG00000024238	Zeb1	10501.7	-0.373118	0.0488614	-7.63625	2.23638e-14	1.3227e-12
ENSMUSG00000032715	Trib3	160.915	1.35967	0.178438	7.61983	2.54012e-14	1.49633e-12
ENSMUSG00000028373	Astn2	873.571	0.612887	0.0804547	7.61779	2.58048e-14	1.51405e-12
ENSMUSG00000022122	Ednrb	51286.3	0.272682	0.035835	7.60937	2.75434e-14	1.60965e-12
ENSMUSG00000027669	Gnb4	1648.28	0.464509	0.0610987	7.6026	2.90242e-14	1.68948e-12
ENSMUSG00000035673	Sbno2	2246.77	0.488509	0.0642601	7.60207	2.91437e-14	1.68976e-12
ENSMUSG00000031028	Tub	2889.86	-0.482377	0.0634832	-7.5985	2.99593e-14	1.73024e-12
ENSMUSG00000071984	Fndc1	1399.3	-0.624139	0.0821732	-7.59541	3.06821e-14	1.76506e-12
ENSMUSG00000061838	Suclg2	2362.28	-0.464915	0.0613792	-7.57447	3.60602e-14	2.06637e-12
ENSMUSG00000026796	Fam129b	1300.52	0.518574	0.0685385	7.56617	3.84397e-14	2.19419e-12
ENSMUSG00000026424	Gpr37l1	3209.4	-0.549709	0.0727111	-7.56018	4.02501e-14	2.28866e-12
ENSMUSG00000051497	Kcnj16	3496.25	-0.365095	0.0482968	-7.5594	4.04947e-14	2.29371e-12
ENSMUSG00000001119	Col6a1	508.197	0.769435	0.102087	7.53703	4.80803e-14	2.71295e-12
ENSMUSG00000021070	Bdkrb2	307.843	0.910446	0.121005	7.52406	5.31019e-14	2.98485e-12
ENSMUSG00000055717	Slain1	1399.37	0.598156	0.0797505	7.50035	6.36499e-14	3.56415e-12
ENSMUSG00000021765	Fst	227.35	1.04995	0.140079	7.49541	6.60924e-14	3.6869e-12
ENSMUSG00000046417	Lrrc75a	388.247	0.896996	0.11981	7.4868	7.05717e-14	3.92192e-12
ENSMUSG00000051331	Cacna1c	460.041	0.780345	0.104309	7.48106	7.37281e-14	4.08193e-12
ENSMUSG00000037747	Phyhipl	6344.91	0.347061	0.0464516	7.47146	7.93122e-14	4.37465e-12
ENSMUSG00000022346	Myc	1525.43	-0.49926	0.0668915	-7.46373	8.41048e-14	4.62169e-12
ENSMUSG00000041757	Plekha6	245.672	0.990342	0.133629	7.41114	1.25222e-13	6.85555e-12
ENSMUSG00000054423	Cadps	1064.28	0.536821	0.072732	7.38081	1.57331e-13	8.58155e-12
ENSMUSG00000047904	Sstr2	67.5423	2.03892	0.276582	7.37182	1.68312e-13	9.14658e-12
ENSMUSG00000007659	Bcl2l1	1785.89	0.521134	0.0707427	7.3666	1.7503e-13	9.47673e-12
ENSMUSG00000064080	Fbln2	746.043	-0.628602	0.0854401	-7.35722	1.8778e-13	1.01298e-11
ENSMUSG00000021277	Traf3	4068.55	0.361677	0.049169	7.35581	1.89774e-13	1.02e-11
ENSMUSG00000044708	Kcnj10	21534.8	-0.354733	0.0482548	-7.35125	1.96366e-13	1.05159e-11
ENSMUSG00000021365	Nedd9	1111.37	0.500888	0.0682142	7.34287	2.09055e-13	1.11549e-11
ENSMUSG00000040740	Slc25a34	737.279	-0.688502	0.0937819	-7.34153	2.11172e-13	1.12272e-11
ENSMUSG00000010505	Myt1	794.192	-0.723483	0.0987515	-7.32629	2.36607e-13	1.25342e-11
ENSMUSG00000027397	Slc20a1	1607.34	0.485084	0.0662939	7.31718	2.53243e-13	1.33674e-11
ENSMUSG00000028766	Alpl	782.646	-0.628301	0.0861759	-7.29091	3.07859e-13	1.61923e-11
ENSMUSG00000014773	Dll1	1450.19	-0.601555	0.0827111	-7.27297	3.51681e-13	1.84313e-11
ENSMUSG00000035914	Cd276	2943.46	-0.388702	0.053464	-7.27035	3.58562e-13	1.87253e-11
ENSMUSG00000060429	Sntb1	666.065	0.599705	0.0825607	7.2638	3.76369e-13	1.95858e-11
ENSMUSG00000052928	Ctif	2422.75	-0.417754	0.0575828	-7.25485	4.02103e-13	2.08513e-11
ENSMUSG00000054555	Adam12	3286.59	-0.390604	0.0538629	-7.25181	4.11236e-13	2.12501e-11
ENSMUSG00000035828	Pim3	418.658	0.802259	0.110716	7.24606	4.29059e-13	2.20935e-11
ENSMUSG00000031342	Gpm6b	55383	0.285371	0.0393877	7.24519	4.31843e-13	2.21594e-11
ENSMUSG00000061576	Dpp6	1991.78	-0.470381	0.0650131	-7.23517	4.64939e-13	2.37748e-11
ENSMUSG00000057596	Trim30d	484.579	0.741815	0.102723	7.2215	5.14164e-13	2.6201e-11
ENSMUSG00000027525	Phactr3	315.561	-0.934739	0.129682	-7.20792	5.68109e-13	2.88502e-11
ENSMUSG00000023017	Asic1	896.855	-0.617037	0.0856158	-7.20704	5.71818e-13	2.89387e-11
ENSMUSG00000068735	Trp53i11	1336.97	-0.518146	0.072025	-7.19396	6.29367e-13	3.17421e-11
ENSMUSG00000026764	Kif5c	834.797	0.626988	0.0873465	7.17817	7.06484e-13	3.55099e-11
ENSMUSG00000019872	Smpdl3a	1711.65	0.468666	0.0655364	7.15123	8.6001e-13	4.30795e-11
ENSMUSG00000044734	Serpinb1a	107.461	1.54816	0.216503	7.15076	8.63e-13	4.30827e-11
ENSMUSG00000027168	Pax6	756.465	0.578381	0.0809641	7.14367	9.08728e-13	4.52123e-11
ENSMUSG00000041417	Pik3r1	7720.17	-0.357275	0.0500667	-7.13598	9.60975e-13	4.76508e-11
ENSMUSG00000042834	Nrep	7447.58	0.339171	0.0475758	7.12908	1.01042e-12	4.99344e-11
ENSMUSG00000038530	Rgs4	215.077	1.12698	0.158337	7.11761	1.09816e-12	5.40889e-11
ENSMUSG00000025810	Nrp1	846.728	0.543097	0.076335	7.11465	1.12199e-12	5.50784e-11
ENSMUSG00000021109	Hif1a	8075.35	-0.29181	0.0410762	-7.10413	1.21082e-12	5.92415e-11
ENSMUSG00000002289	Angptl4	741.404	-0.631097	0.0888409	-7.10367	1.21486e-12	5.92427e-11
ENSMUSG00000032482	Cspg5	27269.3	-0.301544	0.042465	-7.10101	1.23849e-12	6.01957e-11
ENSMUSG00000000782	Tcf7	243.541	0.974673	0.137514	7.08781	1.36251e-12	6.60055e-11
ENSMUSG00000042284	Itga1	497.898	0.724846	0.102501	7.07157	1.53187e-12	7.39665e-11
ENSMUSG00000020598	Nrcam	7734.07	0.332787	0.0471666	7.05555	1.71914e-12	8.2738e-11
ENSMUSG00000031391	L1cam	72.9604	1.95295	0.27685	7.0542	1.73597e-12	8.32757e-11
ENSMUSG00000026109	Tmeff2	682.391	0.750919	0.10647	7.05289	1.75237e-12	8.37896e-11
ENSMUSG00000033981	Gria2	3533.31	0.468179	0.0665263	7.03751	1.95708e-12	9.32749e-11
ENSMUSG00000034000	Neu4	102.645	-1.43634	0.204292	-7.03085	2.05274e-12	9.75185e-11
ENSMUSG00000018451	6330403K07Rik	3365.04	-0.480069	0.0682971	-7.02912	2.07833e-12	9.84168e-11
ENSMUSG00000025880	Smad7	178.926	1.09827	0.156332	7.02523	2.13717e-12	1.00878e-10
ENSMUSG00000030849	Fgfr2	1363.73	0.441132	0.0629313	7.00975	2.38747e-12	1.12333e-10
ENSMUSG00000017765	Slc12a4	3977.25	0.367401	0.0524485	7.00499	2.47e-12	1.15846e-10
ENSMUSG00000020811	Wscd1	7162.86	-0.383734	0.0548088	-7.00132	2.53567e-12	1.18549e-10
ENSMUSG00000039239	Tgfb2	1804.69	0.412762	0.058962	7.00047	2.55104e-12	1.1889e-10
ENSMUSG00000031700	Gpt2	15004	-0.323085	0.046155	-7	2.55963e-12	1.18914e-10
ENSMUSG00000054252	Fgfr3	2486.9	-0.368806	0.0528108	-6.98354	2.87827e-12	1.33297e-10
ENSMUSG00000007097	Atp1a2	41240.5	-0.370861	0.0531885	-6.97259	3.1116e-12	1.43651e-10
ENSMUSG00000035686	Thrsp	1171.02	0.502181	0.0720636	6.96857	3.20172e-12	1.47349e-10
ENSMUSG00000044361	BC024139	53.5056	2.20413	0.316359	6.96718	3.23355e-12	1.48351e-10
ENSMUSG00000028019	Pdgfc	510.488	0.720368	0.103528	6.95819	3.44665e-12	1.57636e-10
ENSMUSG00000044646	Zbtb7c	836.396	0.597915	0.0860028	6.95227	3.5945e-12	1.63889e-10
ENSMUSG00000041559	Fmod	216.792	0.977973	0.140859	6.94294	3.84032e-12	1.74557e-10
ENSMUSG00000046997	Spsb4	1008.13	-0.526131	0.075818	-6.9394	3.93766e-12	1.78181e-10
ENSMUSG00000049097	Ankrd34a	119.845	1.43857	0.207312	6.93916	3.94425e-12	1.78181e-10
ENSMUSG00000039646	Vasn	734.953	0.636614	0.0917556	6.93815	3.9727e-12	1.78917e-10
ENSMUSG00000032122	Slc37a2	1052.76	0.502356	0.0724775	6.9312	4.17274e-12	1.87354e-10
ENSMUSG00000035109	Shc4	2879.67	-0.349815	0.0506509	-6.9064	4.97107e-12	2.2252e-10
ENSMUSG00000039910	Cited2	391.611	0.722217	0.104579	6.90593	4.98756e-12	2.22581e-10
ENSMUSG00000004936	Map2k1	4044.91	0.364014	0.0527336	6.90287	5.09611e-12	2.26738e-10
ENSMUSG00000021250	Fos	1674.66	0.604273	0.0875504	6.902	5.12747e-12	2.27446e-10
ENSMUSG00000024892	Pcx	3701.27	0.361103	0.052372	6.89497	5.38757e-12	2.38267e-10
ENSMUSG00000019873	Reep3	8317.08	-0.360389	0.0522859	-6.89266	5.47595e-12	2.4145e-10
ENSMUSG00000030847	Bag3	1522.27	0.523477	0.0760689	6.88162	5.91764e-12	2.60147e-10
ENSMUSG00000021025	Nfkbia	1171.8	0.554531	0.0806171	6.87857	6.0457e-12	2.64985e-10
ENSMUSG00000031207	Msn	9103.49	0.298352	0.0434159	6.87194	6.33328e-12	2.76766e-10
ENSMUSG00000004347	Pde1c	1066.96	0.49285	0.0717758	6.86652	6.57848e-12	2.85785e-10
ENSMUSG00000074657	Kif5a	588.428	0.618969	0.0901376	6.86694	6.55943e-12	2.85785e-10
ENSMUSG00000028194	Ddah1	10225.5	-0.354142	0.0516228	-6.86019	6.8768e-12	2.97867e-10
ENSMUSG00000042763	Maneal	992.77	-0.4845	0.07076	-6.84709	7.53686e-12	3.25499e-10
ENSMUSG00000026344	Lypd1	360.972	0.776295	0.113579	6.83487	8.20783e-12	3.53441e-10
ENSMUSG00000048497	Mmgt2	468.359	0.68442	0.100351	6.82025	9.08798e-12	3.902e-10
ENSMUSG00000029484	Anxa3	1635.23	0.606054	0.0889499	6.81342	9.53036e-12	4.08005e-10
ENSMUSG00000041617	Ccdc74a	136.429	1.21724	0.178742	6.81006	9.75606e-12	4.16457e-10
ENSMUSG00000020467	Efemp1	316.065	0.807133	0.118632	6.80368	1.0198e-11	4.34065e-10
ENSMUSG00000039706	Ldb2	569.978	0.640384	0.0944502	6.78013	1.20071e-11	5.09591e-10
ENSMUSG00000025964	Adam23	767.826	0.536475	0.0792556	6.76893	1.29738e-11	5.49039e-10
ENSMUSG00000029174	Tbc1d1	2295.16	0.383564	0.0567132	6.76322	1.34962e-11	5.69507e-10
ENSMUSG00000026463	Atp2b4	1401.1	0.554252	0.0823943	6.72682	1.73412e-11	7.29666e-10
ENSMUSG00000032281	Acsbg1	22133.7	-0.269437	0.0400852	-6.72161	1.79729e-11	7.54092e-10
ENSMUSG00000017692	Rhbdl3	623.207	-0.585727	0.0871804	-6.71857	1.83522e-11	7.67822e-10
ENSMUSG00000007891	Ctsd	17803.2	0.280131	0.0417872	6.70376	2.0313e-11	8.47447e-10
ENSMUSG00000023904	Hcfc1r1	1320.64	0.481573	0.072069	6.6821	2.35538e-11	9.7988e-10
ENSMUSG00000024206	Rfx2	140.607	1.2091	0.181188	6.67318	2.50327e-11	1.03847e-09
ENSMUSG00000006373	Pgrmc1	3260.63	0.356416	0.0534753	6.66505	2.64567e-11	1.09446e-09
ENSMUSG00000026110	Mgat4a	551.439	0.606924	0.0911187	6.66081	2.72321e-11	1.12338e-09
ENSMUSG00000019966	Kitl	1947.82	0.510243	0.0766356	6.65805	2.7749e-11	1.14151e-09
ENSMUSG00000021048	Mthfd1	3521.68	-0.344449	0.0517701	-6.65344	2.86327e-11	1.17458e-09
ENSMUSG00000026676	Ccdc3	90.6272	1.54671	0.232561	6.65077	2.91571e-11	1.19277e-09
ENSMUSG00000029212	Gabrb1	340.709	0.834053	0.125423	6.64991	2.9328e-11	1.19644e-09
ENSMUSG00000006205	Htra1	799.323	-0.513777	0.0772758	-6.64862	2.9586e-11	1.20363e-09
ENSMUSG00000048582	Gja3	24.1994	4.322	0.650871	6.64034	3.12961e-11	1.26969e-09
ENSMUSG00000026355	Mcm6	2228.53	-0.361868	0.0545023	-6.6395	3.14758e-11	1.27347e-09
ENSMUSG00000036502	Tmem255a	1300.42	0.448636	0.06758	6.63859	3.16691e-11	1.27778e-09
ENSMUSG00000022489	Pde1b	1564.88	-0.497226	0.0749398	-6.63501	3.24472e-11	1.3056e-09
ENSMUSG00000022791	Tnk2	3869.39	-0.353162	0.0533512	-6.61957	3.60243e-11	1.44559e-09
ENSMUSG00000057880	Abat	12797.2	-0.305787	0.0462582	-6.61043	3.83217e-11	1.5336e-09
ENSMUSG00000056966	Gjc3	3522.59	-0.371786	0.0563056	-6.60301	4.02898e-11	1.60799e-09
ENSMUSG00000047090	Tmem198b	1733.47	0.417008	0.0632112	6.59706	4.19398e-11	1.66932e-09
ENSMUSG00000041607	Mbp	1512.38	-0.541923	0.0821877	-6.59373	4.28923e-11	1.70263e-09
ENSMUSG00000042988	Notum	34.5113	2.64186	0.400843	6.59075	4.37606e-11	1.73243e-09
ENSMUSG00000031827	Cotl1	4252.86	0.396117	0.0601665	6.58368	4.58947e-11	1.81204e-09
ENSMUSG00000024501	Dpysl3	13937.1	0.294275	0.0447196	6.58044	4.69057e-11	1.84701e-09
ENSMUSG00000022105	Rb1	3403.86	0.376673	0.0572976	6.57398	4.89892e-11	1.91879e-09
ENSMUSG00000060882	Kcnd2	3291.99	-0.363752	0.0553304	-6.57418	4.89215e-11	1.91879e-09
ENSMUSG00000069267	Hist1h3b	397.465	2.03977	0.310716	6.56472	5.21311e-11	2.03643e-09
ENSMUSG00000032649	Colgalt2	551.23	0.591349	0.0901152	6.56214	5.30392e-11	2.06643e-09
ENSMUSG00000024534	Sncaip	987.33	-0.530984	0.0810959	-6.54761	5.84668e-11	2.27188e-09
ENSMUSG00000023150	Ivns1abp	3738.19	-0.309583	0.047287	-6.54691	5.87415e-11	2.27654e-09
ENSMUSG00000045045	Lrfn4	1152.77	0.494097	0.0756729	6.52938	6.60439e-11	2.55283e-09
ENSMUSG00000026051	1500015O10Rik	782.095	0.510213	0.0783592	6.5112	7.45512e-11	2.87412e-09
ENSMUSG00000023800	Tiam2	934.902	0.481576	0.0740875	6.5001	8.02659e-11	3.08636e-09
ENSMUSG00000030091	Nup210	1787.68	-0.470184	0.0725524	-6.48061	9.13547e-11	3.50359e-09
ENSMUSG00000006403	Adamts4	1068.07	-0.46339	0.0716312	-6.46911	9.85809e-11	3.77091e-09
ENSMUSG00000030499	Kctd15	522.328	0.651209	0.100915	6.45304	1.09631e-10	4.18274e-09
ENSMUSG00000043557	Mdga1	1040.19	0.455884	0.0707028	6.44789	1.13421e-10	4.31614e-09
ENSMUSG00000030513	Pcsk6	1061.75	0.489069	0.0758561	6.44732	1.13845e-10	4.32114e-09
ENSMUSG00000034312	Iqsec1	1734.24	0.383408	0.059624	6.43043	1.27242e-10	4.81719e-09
ENSMUSG00000005686	Ampd3	1225.89	-0.522457	0.0812533	-6.42998	1.2762e-10	4.81911e-09
ENSMUSG00000054920	Klhl5	6408.58	-0.332599	0.0517296	-6.42958	1.27959e-10	4.81956e-09
ENSMUSG00000003153	Slc2a3	610.269	0.615711	0.0957998	6.42706	1.30099e-10	4.88768e-09
ENSMUSG00000022676	Snai2	33.4178	2.74279	0.427007	6.42329	1.33359e-10	4.99742e-09
ENSMUSG00000055612	Cdca7	616.889	-0.562011	0.087674	-6.41023	1.45299e-10	5.43102e-09
ENSMUSG00000007041	Clic1	3425.69	0.334906	0.0522666	6.40766	1.47772e-10	5.50947e-09
ENSMUSG00000086324	-	385.904	0.964374	0.150809	6.39465	1.6091e-10	5.98416e-09
ENSMUSG00000030123	Plxnd1	896.658	0.502961	0.0787741	6.38485	1.71561e-10	6.36419e-09
ENSMUSG00000053279	Aldh1a1	1619.73	-0.415478	0.0651713	-6.37517	1.82766e-10	6.76279e-09
ENSMUSG00000063626	Unc5d	75.8368	1.66846	0.261765	6.3739	1.84282e-10	6.80182e-09
ENSMUSG00000031748	Gnao1	1901.55	0.399787	0.0627305	6.37309	1.85255e-10	6.82064e-09
ENSMUSG00000078532	Nkain1	1526.11	-0.451226	0.0709584	-6.35902	2.03048e-10	7.45707e-09
ENSMUSG00000045348	Nyap1	165.669	1.02523	0.16194	6.3309	2.43731e-10	8.92892e-09
ENSMUSG00000025892	Gria4	5228.09	0.373032	0.059045	6.31776	2.65379e-10	9.69786e-09
ENSMUSG00000027298	Tyro3	2183.21	-0.363822	0.0576261	-6.31348	2.72823e-10	9.9452e-09
ENSMUSG00000063239	Grm4	114.007	1.22256	0.194128	6.29768	3.02132e-10	1.09864e-08
ENSMUSG00000027977	Ndst3	100.839	1.33945	0.212801	6.29437	3.08651e-10	1.11958e-08
ENSMUSG00000005672	Kit	340.973	0.743937	0.118421	6.28211	3.34007e-10	1.20858e-08
ENSMUSG00000016194	Hsd11b1	238.827	-1.00255	0.15978	-6.27461	3.50501e-10	1.26515e-08
ENSMUSG00000039747	Orai2	563.65	0.584573	0.093431	6.25673	3.93125e-10	1.41554e-08
ENSMUSG00000024968	Rcor2	531.275	-0.623793	0.0997424	-6.25405	3.99955e-10	1.43658e-08
ENSMUSG00000030662	Ipo5	5943.2	-0.284511	0.0454978	-6.25329	4.01896e-10	1.43658e-08
ENSMUSG00000042228	Lyn	1508.48	0.416066	0.0665348	6.25336	4.01724e-10	1.43658e-08
ENSMUSG00000006442	Srm	1289.43	-0.420891	0.0674663	-6.23853	4.41702e-10	1.57505e-08
ENSMUSG00000025026	Add3	4576.11	0.292398	0.0469012	6.23433	4.53725e-10	1.61401e-08
ENSMUSG00000016382	Pls3	3182.65	0.306151	0.0491324	6.23115	4.63009e-10	1.64307e-08
ENSMUSG00000047428	Dlk2	47.2517	2.22721	0.357974	6.22171	4.91771e-10	1.74094e-08
ENSMUSG00000036766	Dner	7747.61	0.306991	0.0493602	6.2194	4.99067e-10	1.76253e-08
ENSMUSG00000021756	Il6st	4443.28	0.327227	0.0526449	6.21574	5.10827e-10	1.79975e-08
ENSMUSG00000063146	Clip2	4796.52	0.302189	0.048652	6.21123	5.2573e-10	1.84784e-08
ENSMUSG00000029007	Agtrap	1288.93	0.407184	0.0658389	6.18455	6.22807e-10	2.18383e-08
ENSMUSG00000032332	Col12a1	372.056	0.688964	0.111463	6.18112	6.36474e-10	2.22645e-08
ENSMUSG00000032374	Plod2	2133.35	0.369729	0.0599247	6.16989	6.83378e-10	2.38486e-08
ENSMUSG00000049532	Sall2	9307.13	-0.279192	0.0452695	-6.16733	6.94538e-10	2.41807e-08
ENSMUSG00000020808	Pimreg	950.476	-0.480826	0.0779784	-6.16615	6.99734e-10	2.43042e-08
ENSMUSG00000062380	Tubb3	209.726	0.914634	0.148541	6.15744	7.39291e-10	2.56177e-08
ENSMUSG00000020684	Rasl10b	2334.2	-0.407644	0.0662644	-6.15178	7.66191e-10	2.64876e-08
ENSMUSG00000032135	Mcam	1358.65	0.441008	0.0717154	6.14942	7.77686e-10	2.6822e-08
ENSMUSG00000039519	Cyp7b1	371.7	-0.677866	0.11042	-6.13899	8.30464e-10	2.85753e-08
ENSMUSG00000028906	Epb41	1217.58	-0.448246	0.0730542	-6.1358	8.47333e-10	2.90878e-08
ENSMUSG00000035615	Frmpd1	2235.73	-0.337657	0.0550431	-6.1344	8.54814e-10	2.92764e-08
ENSMUSG00000035226	Rims4	304.559	-0.751635	0.122586	-6.13151	8.70484e-10	2.97439e-08
ENSMUSG00000053398	Phgdh	3259.1	-0.355691	0.0580625	-6.12601	9.01111e-10	3.07191e-08
ENSMUSG00000038457	Tmem255b	79.8045	-1.66413	0.272191	-6.11384	9.72646e-10	3.30812e-08
ENSMUSG00000038481	Cdk19	2090.66	0.330729	0.0542844	6.09252	1.11144e-09	3.77146e-08
ENSMUSG00000036800	Fam135b	34.2134	2.35098	0.386359	6.08496	1.16522e-09	3.94488e-08
ENSMUSG00000033615	Cplx1	249.24	-0.817614	0.134496	-6.07909	1.20863e-09	4.07311e-08
ENSMUSG00000076441	Ass1	238.435	0.887667	0.146012	6.07943	1.20611e-09	4.07311e-08
ENSMUSG00000054693	Adam10	7734.48	0.25591	0.0421464	6.07191	1.26395e-09	4.2498e-08
ENSMUSG00000105987	-	3965.13	-0.308351	0.0508451	-6.06453	1.32343e-09	4.43966e-08
ENSMUSG00000029348	Asphd2	650.49	0.606119	0.0999891	6.06185	1.34564e-09	4.50393e-08
ENSMUSG00000030854	Ptpn5	338.11	-0.700625	0.115717	-6.05462	1.40753e-09	4.70037e-08
ENSMUSG00000036046	5031439G07Rik	2284.82	-0.354247	0.0585308	-6.05232	1.42772e-09	4.75702e-08
ENSMUSG00000031119	Gpc4	1937	0.385101	0.063732	6.04251	1.51736e-09	5.03293e-08
ENSMUSG00000036206	Sh3bp4	1463.37	-0.584478	0.0967247	-6.04269	1.51563e-09	5.03293e-08
ENSMUSG00000015222	Map2	15510.5	-0.279105	0.0461945	-6.04195	1.52264e-09	5.03907e-08
ENSMUSG00000029802	Abcg2	1440.73	0.370783	0.0613942	6.03938	1.54711e-09	5.1086e-08
ENSMUSG00000075224	Lrrc55	26.4835	3.07451	0.509618	6.03296	1.6098e-09	5.30368e-08
ENSMUSG00000020914	Top2a	6493.06	-0.341391	0.056621	-6.02941	1.64564e-09	5.40968e-08
ENSMUSG00000063564	Col23a1	151.792	1.12731	0.187131	6.02421	1.69934e-09	5.57374e-08
ENSMUSG00000033955	Tnks1bp1	995.908	0.436452	0.0725162	6.01869	1.75837e-09	5.75455e-08
ENSMUSG00000038539	Atf5	958.538	0.500657	0.0833399	6.00741	1.88507e-09	6.15554e-08
ENSMUSG00000053617	Sh3pxd2a	732.342	0.505075	0.0841044	6.00534	1.90936e-09	6.22107e-08
ENSMUSG00000041708	Mpped1	483.949	-0.723699	0.120524	-6.00463	1.91773e-09	6.23453e-08
ENSMUSG00000040618	Pck2	1141.11	0.440807	0.0734172	6.00414	1.92353e-09	6.23961e-08
ENSMUSG00000004891	Nes	6977.24	-0.271392	0.0452069	-6.00334	1.93298e-09	6.25648e-08
ENSMUSG00000007080	Pole	739.613	-0.529907	0.0883375	-5.99866	1.98956e-09	6.4255e-08
ENSMUSG00000040479	Dgkz	3801.59	0.280327	0.0467736	5.99328	2.05651e-09	6.62719e-08
ENSMUSG00000029231	Pdgfra	3736.99	-0.432624	0.0724601	-5.97052	2.36499e-09	7.60462e-08
ENSMUSG00000050359	Sprr1a	33.6769	-2.34077	0.392599	-5.96225	2.48793e-09	7.9825e-08
ENSMUSG00000055538	Zcchc24	15545	-0.249556	0.0419192	-5.95326	2.62851e-09	8.41522e-08
ENSMUSG00000067212	H2-T23	367.819	0.697931	0.11737	5.9464	2.74096e-09	8.7562e-08
ENSMUSG00000028789	Azin2	926.782	0.432673	0.0727828	5.94473	2.76921e-09	8.8273e-08
ENSMUSG00000037815	Ctnna1	6814.68	0.250453	0.0421626	5.94016	2.84738e-09	9.05687e-08
ENSMUSG00000001870	Ltbp1	223.536	0.837271	0.141012	5.93757	2.89272e-09	9.18126e-08
ENSMUSG00000026576	Atp1b1	1012.43	0.420502	0.0709431	5.92731	3.07931e-09	9.75247e-08
ENSMUSG00000027469	Tpx2	2744.03	-0.312258	0.0526942	-5.92587	3.10656e-09	9.81766e-08
ENSMUSG00000046718	Bst2	399.301	0.656057	0.110773	5.92254	3.17015e-09	9.99718e-08
ENSMUSG00000000120	Ngfr	117.482	1.40754	0.237714	5.92115	3.19706e-09	1.00482e-07
ENSMUSG00000039116	Adgrg6	1219.47	0.416184	0.0702895	5.921	3.19998e-09	1.00482e-07
ENSMUSG00000027893	Ahcyl1	10073.2	-0.233782	0.039523	-5.9151	3.31676e-09	1.03928e-07
ENSMUSG00000030074	Gxylt2	245.719	0.819903	0.138689	5.91181	3.38366e-09	1.05799e-07
ENSMUSG00000038486	Sv2a	1993.61	0.384843	0.0651771	5.90458	3.53549e-09	1.10312e-07
ENSMUSG00000030306	Tmtc1	1448.51	0.427194	0.0724148	5.89927	3.65113e-09	1.13679e-07
ENSMUSG00000049521	Cdc42ep1	3425.21	-0.306529	0.051985	-5.8965	3.71294e-09	1.1536e-07
ENSMUSG00000057969	Sema3b	100.411	1.22134	0.207436	5.88778	3.91409e-09	1.21353e-07
ENSMUSG00000020029	Nudt4	6650.65	0.328468	0.0558139	5.88505	3.97928e-09	1.23115e-07
ENSMUSG00000029598	Plbd2	2536.24	0.325041	0.0553599	5.87141	4.32098e-09	1.33407e-07
ENSMUSG00000032481	Smarcc1	4838.9	-0.298662	0.0508926	-5.86849	4.39789e-09	1.35497e-07
ENSMUSG00000040289	Hey1	3120.87	0.385176	0.0657221	5.86067	4.60994e-09	1.41734e-07
ENSMUSG00000052430	Bmpr1b	1400.09	0.386334	0.065941	5.85878	4.6629e-09	1.43064e-07
ENSMUSG00000025809	Itgb1	17550	0.223285	0.0381209	5.8573	4.70459e-09	1.44043e-07
ENSMUSG00000020668	Kif3c	3647.92	0.29794	0.0508708	5.8568	4.71885e-09	1.44179e-07
ENSMUSG00000032515	Csrnp1	168.114	0.967567	0.165252	5.85509	4.76754e-09	1.45366e-07
ENSMUSG00000020423	Btg2	3525.07	-0.338282	0.0577973	-5.8529	4.83078e-09	1.46989e-07
ENSMUSG00000017707	Serinc3	9269.22	0.27043	0.0463152	5.83891	5.25437e-09	1.59549e-07
ENSMUSG00000040183	Ankrd6	712.643	0.529632	0.0907627	5.83535	5.36783e-09	1.62659e-07
ENSMUSG00000049112	Oxtr	48.2085	1.83025	0.313736	5.83373	5.42027e-09	1.6391e-07
ENSMUSG00000040663	Clcf1	103.421	1.3361	0.2291	5.83196	5.47805e-09	1.65318e-07
ENSMUSG00000015176	Nolc1	1756.26	-0.33982	0.0583186	-5.82696	5.64457e-09	1.69995e-07
ENSMUSG00000035936	Aldh5a1	2145.89	-0.373256	0.0640817	-5.82469	5.72191e-09	1.71973e-07
ENSMUSG00000024565	Sall3	2916.34	-0.360428	0.061915	-5.82134	5.83768e-09	1.75095e-07
ENSMUSG00000031924	Cyb5b	7235.39	0.268381	0.0461073	5.82078	5.85736e-09	1.75328e-07
ENSMUSG00000024590	Lmnb1	3257.5	-0.384161	0.0660118	-5.81958	5.89942e-09	1.76229e-07
ENSMUSG00000012443	Kif11	2457.55	-0.36924	0.0634642	-5.81807	5.95301e-09	1.77469e-07
ENSMUSG00000021451	Sema4d	386.129	0.641096	0.110246	5.81512	6.05897e-09	1.80263e-07
ENSMUSG00000059182	Skap2	6058	0.266718	0.0459007	5.81077	6.21879e-09	1.84646e-07
ENSMUSG00000066026	Dhrs3	44.0934	1.99591	0.343509	5.81034	6.23444e-09	1.84738e-07
ENSMUSG00000054640	Slc8a1	224.015	0.809372	0.139318	5.80954	6.2644e-09	1.85253e-07
ENSMUSG00000037992	Rara	539.278	0.567365	0.0977141	5.80638	6.38392e-09	1.88409e-07
ENSMUSG00000002870	Mcm2	2048.32	-0.394815	0.0681387	-5.79428	6.86132e-09	2.02093e-07
ENSMUSG00000030772	Dkk3	262.686	0.789544	0.136508	5.78385	7.30102e-09	2.14615e-07
ENSMUSG00000001473	Tubb6	1664.58	0.389672	0.0674829	5.77438	7.72356e-09	2.26583e-07
ENSMUSG00000036533	Cdc42ep3	364.816	0.643073	0.111408	5.77226	7.82164e-09	2.29005e-07
ENSMUSG00000044864	Ankrd50	1565.66	0.366258	0.063494	5.76839	8.00315e-09	2.33391e-07
ENSMUSG00000068099	-	674.991	-0.549938	0.0953318	-5.76868	7.98955e-09	2.33391e-07
ENSMUSG00000097493	-	410.477	0.627145	0.108795	5.76444	8.1928e-09	2.38449e-07
ENSMUSG00000023951	Vegfa	2019.99	0.34042	0.0591002	5.76005	8.4088e-09	2.44253e-07
ENSMUSG00000020052	Ascl1	3618.08	0.344391	0.0598692	5.7524	8.79878e-09	2.54577e-07
ENSMUSG00000036872	Abcc12	153.59	0.962341	0.167293	5.75242	8.79754e-09	2.54577e-07
ENSMUSG00000046807	Lrrc75b	1793.58	0.345731	0.0601459	5.74821	9.0192e-09	2.59933e-07
ENSMUSG00000050272	Dscam	964.252	-0.514444	0.0894932	-5.74842	9.00827e-09	2.59933e-07
ENSMUSG00000035305	Ror1	274.143	0.713793	0.124198	5.74724	9.07111e-09	2.60918e-07
ENSMUSG00000035131	Brinp3	1045.03	-0.442967	0.0771326	-5.74293	9.30533e-09	2.67134e-07
ENSMUSG00000070348	Ccnd1	18420.1	-0.283656	0.0494238	-5.73927	9.50866e-09	2.7244e-07
ENSMUSG00000024661	Fth1	28488.3	0.237985	0.04148	5.73736	9.61652e-09	2.74834e-07
ENSMUSG00000031517	Gpm6a	11931.3	-0.241123	0.0420285	-5.73713	9.62956e-09	2.74834e-07
ENSMUSG00000029636	Wasf3	2612.54	-0.314263	0.0547857	-5.73622	9.68139e-09	2.75779e-07
ENSMUSG00000037876	Jmjd1c	4988.97	-0.388332	0.0677141	-5.73488	9.75794e-09	2.77423e-07
ENSMUSG00000020589	Fam49a	3277.85	0.303944	0.0530588	5.72844	1.01356e-08	2.87604e-07
ENSMUSG00000033006	Sox10	1281.38	-0.477906	0.0834395	-5.72757	1.01879e-08	2.88534e-07
ENSMUSG00000056612	Ppp1r14b	3502.66	-0.33852	0.0591433	-5.72372	1.04214e-08	2.94581e-07
ENSMUSG00000074736	Syndig1	73.297	1.43059	0.250567	5.70943	1.13355e-08	3.19805e-07
ENSMUSG00000059714	Flot1	2793.04	0.303599	0.0532428	5.70216	1.183e-08	3.33118e-07
ENSMUSG00000034648	Lrrn1	7278.74	-0.721756	0.126595	-5.70129	1.18905e-08	3.34181e-07
ENSMUSG00000049551	Fzd9	3793.56	-0.358309	0.062921	-5.69459	1.23669e-08	3.46909e-07
ENSMUSG00000034997	Htr2a	301.006	0.727268	0.127784	5.69137	1.26023e-08	3.5284e-07
ENSMUSG00000025875	Tspan17	405.059	0.600232	0.105628	5.68249	1.32745e-08	3.70954e-07
ENSMUSG00000019647	Sema6a	7287.01	0.234624	0.0413707	5.67126	1.41748e-08	3.95364e-07
ENSMUSG00000055675	Kbtbd11	1344.22	-0.412568	0.0727697	-5.66951	1.43209e-08	3.98685e-07
ENSMUSG00000051811	Cox6b2	2913.16	0.336038	0.0593018	5.66658	1.45672e-08	4.04776e-07
ENSMUSG00000027313	Chac1	258.003	0.79567	0.140556	5.66086	1.50614e-08	4.17719e-07
ENSMUSG00000001435	Col18a1	1180.54	-0.521156	0.0921094	-5.65801	1.53139e-08	4.23925e-07
ENSMUSG00000038370	Pcp4l1	352.851	0.723991	0.127996	5.65635	1.54626e-08	4.27237e-07
ENSMUSG00000027803	Wwtr1	3751.36	0.288983	0.0511575	5.64889	1.61484e-08	4.45352e-07
ENSMUSG00000062393	Dgkk	133.231	1.05341	0.186515	5.64787	1.62452e-08	4.47183e-07
ENSMUSG00000024176	Sox8	6016.03	-0.371244	0.0657687	-5.64469	1.65475e-08	4.54655e-07
ENSMUSG00000019935	Slc17a8	214.277	-0.83958	0.148941	-5.63699	1.73051e-08	4.74585e-07
ENSMUSG00000020176	Grb10	434.607	0.595013	0.105579	5.63571	1.74343e-08	4.77239e-07
ENSMUSG00000058070	Eml1	867.584	0.439555	0.0782247	5.61914	1.91914e-08	5.24364e-07
ENSMUSG00000052889	Prkcb	2064.86	-0.389989	0.069477	-5.61321	1.9861e-08	5.40651e-07
ENSMUSG00000057777	Mab21l2	101.443	1.13212	0.201687	5.61324	1.98572e-08	5.40651e-07
ENSMUSG00000032802	Srxn1	2508.97	-0.354346	0.0631489	-5.61128	2.00831e-08	5.45689e-07
ENSMUSG00000025402	Nab2	428.905	-0.572452	0.102028	-5.61072	2.01486e-08	5.46462e-07
ENSMUSG00000025355	Mmp19	441.86	0.594027	0.106028	5.60253	2.1124e-08	5.71861e-07
ENSMUSG00000033965	Slc16a2	3896.61	0.269543	0.0481669	5.59601	2.19336e-08	5.92689e-07
ENSMUSG00000027238	Frmd5	332.844	0.681384	0.121785	5.59495	2.20682e-08	5.95235e-07
ENSMUSG00000022033	Pbk	1519.26	-0.386113	0.0690843	-5.58901	2.28369e-08	6.14844e-07
ENSMUSG00000026955	Sapcd2	738.822	-0.602441	0.107908	-5.5829	2.36536e-08	6.35669e-07
ENSMUSG00000040093	Bmf	292.392	0.693562	0.124363	5.57692	2.44812e-08	6.56713e-07
ENSMUSG00000028654	Mycl	654.412	-0.527866	0.0946584	-5.57654	2.45356e-08	6.56973e-07
ENSMUSG00000024190	Dusp1	524.834	0.584328	0.104798	5.57578	2.46426e-08	6.58642e-07
ENSMUSG00000048756	Foxo3	4089.01	0.254025	0.0455906	5.57188	2.52004e-08	6.7233e-07
ENSMUSG00000022037	Clu	14443	0.243707	0.0437787	5.5668	2.59457e-08	6.90963e-07
ENSMUSG00000036466	Megf11	1952.25	-0.388445	0.0699097	-5.55639	2.75411e-08	7.32125e-07
ENSMUSG00000026494	Kif26b	81.1085	1.39376	0.250885	5.5554	2.76984e-08	7.3498e-07
ENSMUSG00000028042	Zbtb7b	1021.17	0.424743	0.0764766	5.55389	2.79374e-08	7.3999e-07
ENSMUSG00000025089	Gfra1	1607.15	0.353772	0.0637577	5.5487	2.87803e-08	7.60947e-07
ENSMUSG00000026837	Col5a1	782.914	0.457518	0.082525	5.54399	2.95647e-08	7.80286e-07
ENSMUSG00000027342	Pcna	2956.61	-0.298259	0.0539224	-5.53127	3.17921e-08	8.36074e-07
ENSMUSG00000033278	Ptprm	1994.94	0.333116	0.060222	5.53147	3.17553e-08	8.36074e-07
ENSMUSG00000022897	Dyrk1a	2250.81	0.306724	0.0555096	5.52559	3.28371e-08	8.62018e-07
ENSMUSG00000007950	Abhd8	956.894	0.502161	0.0909432	5.5217	3.35738e-08	8.79788e-07
ENSMUSG00000004698	Hdac9	780.81	0.436353	0.079087	5.51738	3.44083e-08	8.97815e-07
ENSMUSG00000020902	Ntn1	5295.55	-0.303249	0.0549642	-5.51721	3.44422e-08	8.97815e-07
ENSMUSG00000053113	Socs3	518.089	0.562164	0.101893	5.5172	3.44446e-08	8.97815e-07
ENSMUSG00000032816	Igdcc4	7104.31	0.258132	0.0467945	5.51629	3.4623e-08	9.00871e-07
ENSMUSG00000020520	Galnt10	8413.44	-0.282681	0.0512667	-5.51393	3.50907e-08	9.1143e-07
ENSMUSG00000001228	Uhrf1	1861.57	-0.366581	0.0665075	-5.51187	3.55033e-08	9.20522e-07
ENSMUSG00000029335	Bmp3	136.626	-1.25641	0.227985	-5.51094	3.56922e-08	9.23794e-07
ENSMUSG00000059974	Ntm	3148.15	-0.304491	0.0552874	-5.50741	3.64145e-08	9.40836e-07
ENSMUSG00000019942	Cdk1	2034.48	-0.337949	0.061414	-5.5028	3.73805e-08	9.64103e-07
ENSMUSG00000031785	Adgrg1	23216.7	-0.266338	0.0484521	-5.49694	3.86442e-08	9.94952e-07
ENSMUSG00000031841	Cdh13	4579.77	-0.253339	0.0461545	-5.48893	4.04378e-08	1.03932e-06
ENSMUSG00000003436	Dll3	380.25	-0.705634	0.128941	-5.47252	4.43692e-08	1.13837e-06
ENSMUSG00000032555	Topbp1	2988.8	-0.276425	0.0505742	-5.46573	4.61012e-08	1.18075e-06
ENSMUSG00000032609	Klhdc8b	638.332	0.485398	0.088904	5.4598	4.76662e-08	1.21871e-06
ENSMUSG00000029126	Nsg1	1384.89	-0.360123	0.0660623	-5.45126	5.00132e-08	1.27651e-06
ENSMUSG00000070880	Gad1	166.614	-0.909915	0.166975	-5.44942	5.05354e-08	1.2876e-06
ENSMUSG00000003746	Man1a	497.646	0.529476	0.0972633	5.44374	5.21742e-08	1.32706e-06
ENSMUSG00000018446	C1qbp	2151.4	-0.314048	0.0577503	-5.43802	5.38749e-08	1.36796e-06
ENSMUSG00000022687	Boc	952.516	0.388147	0.0713886	5.4371	5.4156e-08	1.37154e-06
ENSMUSG00000037225	Fgf2	309.764	0.65184	0.119891	5.43694	5.42021e-08	1.37154e-06
ENSMUSG00000026787	Gad2	193.224	0.792358	0.146002	5.42703	5.72995e-08	1.44743e-06
ENSMUSG00000050010	Shisa3	3902.91	0.322425	0.0595324	5.41596	6.09606e-08	1.53727e-06
ENSMUSG00000025946	Pth2r	65.855	1.37216	0.253848	5.40542	6.46577e-08	1.62772e-06
ENSMUSG00000025321	Itgb8	8330.28	-0.310214	0.057551	-5.39025	7.03606e-08	1.76826e-06
ENSMUSG00000020075	Ddx21	2973.18	-0.293903	0.0545418	-5.38859	7.10134e-08	1.7786e-06
ENSMUSG00000023905	Tnfrsf12a	756.099	0.459341	0.0852428	5.38861	7.10034e-08	1.7786e-06
ENSMUSG00000005583	Mef2c	1179.36	0.370407	0.0688069	5.38329	7.31366e-08	1.82637e-06
ENSMUSG00000031402	Mpp1	1137.4	0.386784	0.0718542	5.38291	7.32927e-08	1.82637e-06
ENSMUSG00000055775	Myh8	29.8314	2.21015	0.410576	5.38304	7.32364e-08	1.82637e-06
ENSMUSG00000046415	-	67.92	1.43095	0.266053	5.37846	7.51243e-08	1.86884e-06
ENSMUSG00000054863	Fam19a5	2767.52	0.325197	0.0604933	5.37576	7.62592e-08	1.89388e-06
ENSMUSG00000044576	Garem2	4082.98	-0.295333	0.0550497	-5.36485	8.10183e-08	2.00868e-06
ENSMUSG00000030409	Dmpk	986.906	0.439611	0.0820098	5.36047	8.30056e-08	2.05449e-06
ENSMUSG00000000266	Mid2	1757.77	0.329271	0.0614576	5.3577	8.42893e-08	2.08277e-06
ENSMUSG00000025980	Hspd1	7261.88	-0.219666	0.0410222	-5.3548	8.56492e-08	2.10929e-06
ENSMUSG00000027715	Ccna2	2022.22	-0.324192	0.0605397	-5.35504	8.55384e-08	2.10929e-06
ENSMUSG00000108601	-	336.579	0.617453	0.115343	5.3532	8.64138e-08	2.12457e-06
ENSMUSG00000037679	Inf2	811.449	0.439009	0.0820393	5.3512	8.73716e-08	2.14454e-06
ENSMUSG00000038178	Slc43a2	2540.99	-0.323645	0.0605198	-5.34775	8.90554e-08	2.18223e-06
ENSMUSG00000038546	Ranbp9	6236.93	-0.229176	0.0428805	-5.34454	9.06491e-08	2.21759e-06
ENSMUSG00000024232	Bambi	163.598	0.900249	0.168983	5.32744	9.96072e-08	2.43269e-06
ENSMUSG00000003038	Hmgn2	2997.89	-0.351878	0.0660757	-5.32537	1.00747e-07	2.45646e-06
ENSMUSG00000056158	Car10	767.511	0.428231	0.0804732	5.32141	1.02965e-07	2.5064e-06
ENSMUSG00000061080	Lsamp	4265.49	-0.353796	0.0664909	-5.32097	1.03214e-07	2.5083e-06
ENSMUSG00000032350	Gclc	3100.78	0.266184	0.0500565	5.31767	1.05102e-07	2.54999e-06
ENSMUSG00000001864	Aif1l	1914.01	-0.371364	0.0698653	-5.31543	1.06404e-07	2.57732e-06
ENSMUSG00000058952	Cfi	194.932	0.868192	0.163365	5.31443	1.06992e-07	2.58732e-06
ENSMUSG00000043252	Tmem64	828.457	0.417776	0.0788447	5.29872	1.16614e-07	2.81537e-06
ENSMUSG00000019947	Arid5b	1115.36	0.387228	0.0731164	5.29605	1.18334e-07	2.85125e-06
ENSMUSG00000078202	Nrarp	116.534	-1.19129	0.224949	-5.29581	1.18487e-07	2.85125e-06
ENSMUSG00000032363	Adamts7	1233.8	-0.373996	0.0706577	-5.29306	1.20288e-07	2.88985e-06
ENSMUSG00000025887	Casp12	725.384	0.494018	0.0933627	5.29139	1.2139e-07	2.91159e-06
ENSMUSG00000023015	Racgap1	3090.48	-0.300883	0.05698	-5.28049	1.28835e-07	3.08514e-06
ENSMUSG00000003992	Ssbp2	1157.83	0.35128	0.0665643	5.27731	1.31097e-07	3.13071e-06
ENSMUSG00000027405	Nop56	1463.62	-0.329631	0.0624631	-5.27721	1.31164e-07	3.13071e-06
ENSMUSG00000063229	Ldha	8332.12	0.268433	0.0508972	5.27401	1.33473e-07	3.18067e-06
ENSMUSG00000020524	Gria1	463.755	0.517522	0.0982586	5.26694	1.38717e-07	3.30029e-06
ENSMUSG00000032315	Cyp1a1	35.2935	1.99329	0.379046	5.25871	1.45066e-07	3.44578e-06
ENSMUSG00000030921	Trim30a	319.672	0.769888	0.146549	5.25345	1.49279e-07	3.54014e-06
ENSMUSG00000029778	Adcyap1r1	12042.8	-0.308464	0.0587828	-5.24751	1.54166e-07	3.65016e-06
ENSMUSG00000062661	Ncs1	1063.2	0.36866	0.0702707	5.24628	1.55199e-07	3.66873e-06
ENSMUSG00000020032	Nuak1	140.179	0.981649	0.18743	5.2374	1.62853e-07	3.84349e-06
ENSMUSG00000038145	Snrk	1993.28	-0.329624	0.0629744	-5.23426	1.65651e-07	3.90327e-06
ENSMUSG00000027007	Itprid2	3435.26	0.258149	0.0494348	5.22201	1.76991e-07	4.16382e-06
ENSMUSG00000022103	Gfra2	637.521	-0.445927	0.0854008	-5.22158	1.77402e-07	4.16683e-06
ENSMUSG00000040084	Bub1b	1493.23	-0.345779	0.0662798	-5.21696	1.8188e-07	4.2652e-06
ENSMUSG00000026674	Ddr2	660.336	0.470952	0.0902957	5.21566	1.83161e-07	4.2816e-06
ENSMUSG00000033080	Vsx1	18.3526	5.77902	1.10797	5.21585	1.82977e-07	4.2816e-06
ENSMUSG00000059900	Tmem40	174.718	0.824374	0.158152	5.21255	1.86267e-07	4.34732e-06
ENSMUSG00000048327	Ckap2l	1630.33	-0.350663	0.0673653	-5.20539	1.93593e-07	4.51114e-06
ENSMUSG00000032377	Plscr4	274.179	0.641434	0.123234	5.20502	1.93978e-07	4.51297e-06
ENSMUSG00000049288	Lix1l	9048.68	0.249804	0.0480417	5.19972	1.99588e-07	4.63616e-06
ENSMUSG00000026227	2810459M11Rik	5863.83	-0.240224	0.0463079	-5.18754	2.13085e-07	4.9419e-06
ENSMUSG00000028525	Pde4b	3318.6	-0.260085	0.0501491	-5.18623	2.14594e-07	4.96906e-06
ENSMUSG00000033377	Palmd	289.047	-0.647565	0.124885	-5.18527	2.15699e-07	4.98681e-06
ENSMUSG00000050965	Prkca	3826.16	0.316898	0.0611849	5.17935	2.22656e-07	5.13959e-06
ENSMUSG00000020611	Gna13	9457.64	0.23039	0.0444907	5.17838	2.23817e-07	5.15829e-06
ENSMUSG00000001555	Fkbp10	918.441	0.460788	0.0890782	5.17285	2.30547e-07	5.30511e-06
ENSMUSG00000037754	Ppp1r16b	557.394	-0.48491	0.0939043	-5.16387	2.41894e-07	5.55753e-06
ENSMUSG00000011831	Evi5	5618.03	0.222774	0.0431625	5.16128	2.45272e-07	5.62112e-06
ENSMUSG00000031375	Bgn	281.586	0.729888	0.141419	5.16116	2.45425e-07	5.62112e-06
ENSMUSG00000014599	Csf1	2697.1	0.281768	0.0546104	5.15959	2.47487e-07	5.65953e-06
ENSMUSG00000070802	Pnmal2	1782.3	-0.306408	0.0594177	-5.15684	2.51154e-07	5.7345e-06
ENSMUSG00000058355	Abce1	4929.13	-0.230424	0.0447	-5.1549	2.53761e-07	5.78505e-06
ENSMUSG00000020250	Txnrd1	6762.77	-0.21526	0.0417646	-5.15412	2.54819e-07	5.80017e-06
ENSMUSG00000030551	Nr2f2	559.277	0.486909	0.09452	5.15139	2.58567e-07	5.87642e-06
ENSMUSG00000039372	2018-03-04	205.698	0.784225	0.152247	5.151	2.591e-07	5.87946e-06
ENSMUSG00000025492	Ifitm3	2100.53	0.411997	0.0800358	5.14766	2.63753e-07	5.97584e-06
ENSMUSG00000024597	Slc12a2	2294.31	0.301103	0.0585055	5.14657	2.6529e-07	6.00141e-06
ENSMUSG00000005410	Mcm5	1908.54	-0.334855	0.0650699	-5.14608	2.6599e-07	6.00803e-06
ENSMUSG00000040606	Kazn	968.559	0.388968	0.0756558	5.14128	2.72875e-07	6.1541e-06
ENSMUSG00000033880	Lgals3bp	1407.14	0.407584	0.0792963	5.14001	2.74722e-07	6.18629e-06
ENSMUSG00000105076	-	229.796	0.688876	0.134058	5.13865	2.76723e-07	6.22182e-06
ENSMUSG00000025745	Hadha	11293.7	-0.200192	0.038975	-5.13643	2.80008e-07	6.2861e-06
ENSMUSG00000066551	Gm21596; Hmgb1	2997.81	-0.289907	0.0564701	-5.13382	2.83913e-07	6.36405e-06
ENSMUSG00000040759	Cmtm5	913.189	-0.392275	0.07643	-5.13248	2.85952e-07	6.40003e-06
ENSMUSG00000021474	Sfxn1	2679.61	-0.294668	0.0574857	-5.12593	2.96067e-07	6.61636e-06
ENSMUSG00000026773	Pfkfb3	927.022	0.392375	0.0765659	5.12467	2.98058e-07	6.65076e-06
ENSMUSG00000041836	Ptpre	804.819	-0.397393	0.0776365	-5.11863	3.07755e-07	6.85675e-06
ENSMUSG00000022887	Masp1	1699.18	-0.356101	0.0695962	-5.11668	3.10966e-07	6.91782e-06
ENSMUSG00000033208	S100b	2955.13	-0.277637	0.0542966	-5.11335	3.16497e-07	7.03023e-06
ENSMUSG00000024747	Aldh1a7	124.393	0.965428	0.189133	5.1045	3.31671e-07	7.35619e-06
ENSMUSG00000028909	Ptpru	165.397	0.864797	0.169882	5.09056	3.5701e-07	7.90629e-06
ENSMUSG00000066877	Nck2	1350.41	0.339437	0.0666896	5.0898	3.58433e-07	7.92589e-06
ENSMUSG00000034771	Tle2	1746.9	-0.32594	0.064061	-5.08796	3.61936e-07	7.98645e-06
ENSMUSG00000051375	Pcdh1	1745.08	0.293939	0.0577733	5.08779	3.62256e-07	7.98645e-06
ENSMUSG00000057604	Lmcd1	558.336	-0.53408	0.105054	-5.08387	3.6983e-07	8.14125e-06
ENSMUSG00000029095	Ablim2	102.644	1.06974	0.210433	5.0835	3.70552e-07	8.14495e-06
ENSMUSG00000046434	Hnrnpa1	6880.69	-0.248447	0.0488762	-5.08319	3.71141e-07	8.14575e-06
ENSMUSG00000033737	Fndc3c1	444.46	-0.533019	0.105052	-5.07384	3.89867e-07	8.544e-06
ENSMUSG00000024827	Gldc	2619.09	-0.272093	0.0536727	-5.06949	3.98881e-07	8.72857e-06
ENSMUSG00000030782	Tgfb1i1	306.061	0.599109	0.118263	5.06592	4.06437e-07	8.88071e-06
ENSMUSG00000027907	S100a11	817.583	0.40949	0.0809041	5.06143	4.16128e-07	9.07899e-06
ENSMUSG00000031539	Ap3m2	4247.33	0.246718	0.0487779	5.05799	4.23707e-07	9.23068e-06
ENSMUSG00000052613	Pcdh15	690.572	-0.598736	0.118397	-5.05702	4.2585e-07	9.26364e-06
ENSMUSG00000052229	Gpr17	693.268	-1.02244	0.202337	-5.05314	4.34603e-07	9.44012e-06
ENSMUSG00000037725	Ckap2	4038.74	-0.242197	0.0479365	-5.05246	4.36157e-07	9.45993e-06
ENSMUSG00000032501	Trib1	1357.89	0.342765	0.0678634	5.05081	4.39939e-07	9.52792e-06
ENSMUSG00000025780	Itih5	822.9	-0.426319	0.0845005	-5.04516	4.53141e-07	9.79941e-06
ENSMUSG00000072294	Klf12	1539.37	-0.428835	0.085017	-5.04411	4.55639e-07	9.83899e-06
ENSMUSG00000001665	Gstt3	321.127	-0.619183	0.122771	-5.04339	4.57357e-07	9.86164e-06
ENSMUSG00000055945	Prr18	2133.99	-0.335836	0.0666209	-5.041	4.63102e-07	9.9709e-06
ENSMUSG00000037989	Wnk2	479.421	0.495935	0.0986399	5.02773	4.96327e-07	1.06707e-05
ENSMUSG00000024462	Gabbr1	3412.36	-0.278617	0.0555343	-5.01704	5.24749e-07	1.12653e-05
ENSMUSG00000032537	Ephb1	406.062	0.5127	0.102257	5.01383	5.33565e-07	1.14379e-05
ENSMUSG00000023367	Tmem176a	3642.92	0.253546	0.050612	5.0096	5.45442e-07	1.16755e-05
ENSMUSG00000070498	Tmem132b	1255.17	-0.407443	0.0813817	-5.00657	5.54098e-07	1.18435e-05
ENSMUSG00000028078	Dclk2	15963	0.212353	0.0424347	5.00422	5.60877e-07	1.19711e-05
ENSMUSG00000026447	Pik3c2b	472.593	-0.527989	0.105548	-5.00238	5.66264e-07	1.20686e-05
ENSMUSG00000020649	Rrm2	3125.88	-0.273975	0.0547752	-5.00182	5.67931e-07	1.20691e-05
ENSMUSG00000054720	Lrrc8c	677.563	0.45661	0.0912874	5.0019	5.67695e-07	1.20691e-05
ENSMUSG00000038119	Cdon	279.408	-0.646082	0.129225	-4.99968	5.74255e-07	1.2186e-05
ENSMUSG00000072949	Acot1	4309.88	-0.277702	0.0556139	-4.9934	5.93268e-07	1.25713e-05
ENSMUSG00000048148	Nwd1	5034.69	-0.36314	0.0727297	-4.99301	5.94456e-07	1.25784e-05
ENSMUSG00000038252	Ncapd2	3122.62	-0.281087	0.0563216	-4.99075	6.01463e-07	1.27084e-05
ENSMUSG00000042712	Tceal9	2035.6	0.288681	0.0578782	4.98773	6.10916e-07	1.28896e-05
ENSMUSG00000006356	Crip2	3200.33	0.342585	0.0687301	4.9845	6.21228e-07	1.30885e-05
ENSMUSG00000030691	Fchsd2	4416.5	-0.252884	0.05075	-4.98293	6.26271e-07	1.31758e-05
ENSMUSG00000020963	Tshr	357.908	0.544331	0.109337	4.97848	6.40844e-07	1.3444e-05
ENSMUSG00000023169	Slc38a1	4920	0.283048	0.0568523	4.97865	6.40302e-07	1.3444e-05
ENSMUSG00000026879	Gsn	2085.08	0.323228	0.0649484	4.97669	6.46824e-07	1.35502e-05
ENSMUSG00000028614	Ndc1	2148.81	-0.268884	0.0540929	-4.97078	6.66845e-07	1.39497e-05
ENSMUSG00000003032	Klf4	227.855	0.706198	0.142083	4.97031	6.68448e-07	1.39634e-05
ENSMUSG00000025488	Cox8b	145.858	-0.835679	0.168269	-4.96633	6.82329e-07	1.42332e-05
ENSMUSG00000015305	Sash1	6697.72	-0.256743	0.0517704	-4.95927	7.07603e-07	1.47396e-05
ENSMUSG00000028268	Gbp3	519.352	-0.562418	0.113759	-4.94394	7.65605e-07	1.59038e-05
ENSMUSG00000039809	Gabbr2	161.547	-0.799255	0.161664	-4.94392	7.65653e-07	1.59038e-05
ENSMUSG00000087060	-	232.543	-0.723818	0.146429	-4.94313	7.68767e-07	1.5946e-05
ENSMUSG00000033952	Aspm	1487.45	-0.442535	0.0896463	-4.93646	7.95553e-07	1.64784e-05
ENSMUSG00000001025	S100a6	309.897	0.643621	0.130462	4.93339	8.08154e-07	1.67159e-05
ENSMUSG00000026456	Cyb5r1	621.719	0.48963	0.0993979	4.92596	8.39476e-07	1.72562e-05
ENSMUSG00000032911	Cspg4	2816.47	-0.380337	0.0772007	-4.92659	8.36755e-07	1.72562e-05
ENSMUSG00000049122	Frmd3	151.496	0.912212	0.185171	4.92632	8.37923e-07	1.72562e-05
ENSMUSG00000052085	Dock8	74.4231	1.15105	0.233678	4.92581	8.40136e-07	1.72562e-05
ENSMUSG00000084950	-	165.507	0.785902	0.159526	4.92649	8.37201e-07	1.72562e-05
ENSMUSG00000021268	Meg3	642.475	0.476276	0.0967538	4.92255	8.54231e-07	1.75213e-05
ENSMUSG00000030272	Camk1	1366.96	0.329527	0.0670468	4.91488	8.88362e-07	1.8196e-05
ENSMUSG00000038239	Hrc	84.181	1.12854	0.229781	4.91136	9.04462e-07	1.85e-05
ENSMUSG00000056216	Cebpg	1339.28	0.333444	0.0679304	4.90861	9.1724e-07	1.87353e-05
ENSMUSG00000047557	Lxn	2810.39	0.280579	0.0571799	4.90695	9.25027e-07	1.88682e-05
ENSMUSG00000009470	Tnpo1	10617.5	-0.253122	0.0515931	-4.90613	9.28923e-07	1.89215e-05
ENSMUSG00000018548	Trim37	4793.75	-0.220491	0.0449851	-4.90142	9.51459e-07	1.93538e-05
ENSMUSG00000029001	Fbxo44	1935.25	0.311013	0.0635256	4.89586	9.78744e-07	1.98539e-05
ENSMUSG00000048988	Elfn1	2654.66	-0.320517	0.0654645	-4.89604	9.77874e-07	1.98539e-05
ENSMUSG00000031563	Wwc2	2137.6	0.291283	0.0595364	4.89252	9.95529e-07	2.01667e-05
ENSMUSG00000006932	Ctnnb1	28449.2	-0.183794	0.0375759	-4.89127	1.00187e-06	2.02672e-05
ENSMUSG00000038608	Dock10	2238.33	-0.346224	0.0708119	-4.88935	1.0117e-06	2.04381e-05
ENSMUSG00000048915	Efna5	633.841	0.46652	0.0955483	4.88256	1.0472e-06	2.11261e-05
ENSMUSG00000037813	D630003M21Rik	74.2804	1.13483	0.232596	4.87895	1.0665e-06	2.14861e-05
ENSMUSG00000026991	Pkp4	1594.76	0.298802	0.0612507	4.87834	1.06981e-06	2.15234e-05
ENSMUSG00000029730	Mcm7	2562.84	-0.253471	0.0519832	-4.87601	1.08253e-06	2.17495e-05
ENSMUSG00000059336	Slc14a1	360.543	0.594848	0.122139	4.87026	1.11449e-06	2.23613e-05
ENSMUSG00000058740	Kcnt1	369.092	0.550647	0.113097	4.8688	1.12278e-06	2.24968e-05
ENSMUSG00000026475	Rgs16	834.318	-0.397529	0.0817141	-4.86487	1.1453e-06	2.28947e-05
ENSMUSG00000026628	Atf3	85.6347	1.08219	0.222454	4.8648	1.14575e-06	2.28947e-05
ENSMUSG00000059555	Tor4a	87.9167	1.0853	0.223258	4.86119	1.16679e-06	2.32837e-05
ENSMUSG00000032518	Rpsa	9539.85	-0.21539	0.0443139	-4.86056	1.17054e-06	2.33268e-05
ENSMUSG00000034845	Plvap	149.144	0.81181	0.167053	4.85958	1.17632e-06	2.34104e-05
ENSMUSG00000055912	Tmem150a	832.895	0.393325	0.0810661	4.85191	1.22277e-06	2.43019e-05
ENSMUSG00000024012	Mtch1	5722.86	0.249179	0.0513929	4.8485	1.24399e-06	2.46904e-05
ENSMUSG00000026315	Serpinb8	111.203	0.928986	0.191669	4.84683	1.2545e-06	2.48653e-05
ENSMUSG00000037960	Card19	235.173	0.688525	0.142211	4.84156	1.28821e-06	2.54994e-05
ENSMUSG00000019997	Ccn2	134.533	0.930391	0.192361	4.8367	1.32016e-06	2.60966e-05
ENSMUSG00000028312	Smc2	2415.02	-0.275399	0.0569532	-4.83553	1.32792e-06	2.62149e-05
ENSMUSG00000042684	Npl	683.347	-0.395331	0.0818281	-4.83123	1.3569e-06	2.67512e-05
ENSMUSG00000039954	Stk32a	663.904	0.434157	0.0899378	4.8273	1.38397e-06	2.72483e-05
ENSMUSG00000022010	Tsc22d1	7892.05	0.217371	0.0450443	4.82572	1.39497e-06	2.74282e-05
ENSMUSG00000027750	Postn	64.2992	1.26045	0.261469	4.82065	1.43088e-06	2.80968e-05
ENSMUSG00000051495	Irf2bp2	1111.41	0.34225	0.0710085	4.81984	1.43674e-06	2.81743e-05
ENSMUSG00000049100	Pcdh10	6535.02	-0.246491	0.0511632	-4.81774	1.45196e-06	2.84348e-05
ENSMUSG00000051041	Olfml1	219.836	-0.663305	0.137895	-4.81022	1.50764e-06	2.94861e-05
ENSMUSG00000025375	Aatk	1397.41	0.304068	0.0632225	4.8095	1.51311e-06	2.95537e-05
ENSMUSG00000033577	Myo6	18017.6	0.21348	0.044421	4.80583	1.54113e-06	3.00612e-05
ENSMUSG00000028729	Ebna1bp2	1553.79	-0.296999	0.0618532	-4.80167	1.57348e-06	3.06517e-05
ENSMUSG00000027800	Tm4sf1	307.195	0.651933	0.13606	4.7915	1.65535e-06	3.22039e-05
ENSMUSG00000087651	1500009L16Rik	1066.68	0.378934	0.0791413	4.78807	1.68394e-06	3.2717e-05
ENSMUSG00000035864	Syt1	124.871	1.05828	0.221142	4.7855	1.70562e-06	3.30944e-05
ENSMUSG00000027695	Pld1	1058.97	-0.359377	0.0751489	-4.78221	1.73383e-06	3.35974e-05
ENSMUSG00000059895	Ptp4a3	3447.18	0.250989	0.0525237	4.77858	1.76535e-06	3.41633e-05
ENSMUSG00000048022	Tmem229a	15384.7	-0.203268	0.0425578	-4.77628	1.78564e-06	3.45106e-05
ENSMUSG00000045092	S1pr1	2429.85	0.249999	0.0523811	4.7727	1.81769e-06	3.50841e-05
ENSMUSG00000095567	Noc2l	1721.05	-0.281551	0.0590397	-4.76884	1.85292e-06	3.57171e-05
ENSMUSG00000037544	Dlgap5	761.146	-0.376307	0.0789596	-4.76581	1.88093e-06	3.62098e-05
ENSMUSG00000056394	Lig1	1476.71	-0.302517	0.0635246	-4.7622	1.91497e-06	3.68169e-05
ENSMUSG00000063142	Kcnma1	1604.51	-0.429413	0.0902015	-4.76059	1.93023e-06	3.7062e-05
ENSMUSG00000024942	Capn1	77.9522	1.13574	0.238837	4.75526	1.98187e-06	3.8004e-05
ENSMUSG00000024998	Plce1	1925.47	0.292296	0.0614805	4.75429	1.99147e-06	3.81384e-05
ENSMUSG00000031996	Aplp2	20665.8	-0.171405	0.0360649	-4.75267	2.00748e-06	3.83949e-05
ENSMUSG00000029033	Acap3	4500.02	-0.230508	0.048513	-4.75147	2.01945e-06	3.85738e-05
ENSMUSG00000038173	Enpp6	171.581	-0.908399	0.19122	-4.75054	2.02872e-06	3.87008e-05
ENSMUSG00000056380	Gpr50	16.6316	2.86718	0.603661	4.74964	2.03774e-06	3.88226e-05
ENSMUSG00000059248	2018-09-09	10647.2	-0.204834	0.0431455	-4.74752	2.0593e-06	3.91826e-05
ENSMUSG00000032076	Cadm1	1765.63	0.277941	0.0587287	4.73262	2.21636e-06	4.21166e-05
ENSMUSG00000029718	Pcolce	219.691	0.735648	0.155456	4.7322	2.22095e-06	4.21493e-05
ENSMUSG00000021595	Nsun2	1521.54	-0.283972	0.060175	-4.71911	2.36884e-06	4.48982e-05
ENSMUSG00000046318	Ccbe1	183.238	-0.703408	0.149183	-4.71507	2.41626e-06	4.57381e-05
ENSMUSG00000031805	Jak3	582.018	0.425198	0.090192	4.71437	2.42464e-06	4.58378e-05
ENSMUSG00000041124	Msantd4	3000.44	0.304794	0.0646965	4.71114	2.46334e-06	4.65097e-05
ENSMUSG00000036040	Adamtsl2	223.054	-0.704606	0.149594	-4.71012	2.47577e-06	4.66845e-05
ENSMUSG00000027422	Rrbp1	7661.59	0.212565	0.045148	4.70818	2.49934e-06	4.70687e-05
ENSMUSG00000037366	Pafah2	1693.83	0.306159	0.0650703	4.70506	2.53798e-06	4.77353e-05
ENSMUSG00000097877	-	77.8439	1.10346	0.234722	4.70112	2.58744e-06	4.86035e-05
ENSMUSG00000021585	Cast	658.421	0.421124	0.0896123	4.6994	2.6093e-06	4.89518e-05
ENSMUSG00000029189	Sel1l3	1783.3	0.285042	0.0607024	4.69573	2.6565e-06	4.97739e-05
ENSMUSG00000042359	Osbpl6	1117.34	0.321079	0.0684227	4.69258	2.69779e-06	5.04832e-05
ENSMUSG00000031661	Nkd1	502.6	0.545936	0.116601	4.68209	2.83968e-06	5.3071e-05
ENSMUSG00000021846	Peli2	1174.84	-0.323286	0.0690521	-4.68178	2.844e-06	5.30843e-05
ENSMUSG00000061232	H2-K1	3372.21	0.248259	0.0530437	4.68028	2.86487e-06	5.34063e-05
ENSMUSG00000021701	Plk2	4663.29	0.247869	0.0529745	4.67902	2.88253e-06	5.36676e-05
ENSMUSG00000027217	Tspan18	48.4836	1.37628	0.294233	4.67754	2.90338e-06	5.39874e-05
ENSMUSG00000022425	Enpp2	1559.5	-0.321952	0.068924	-4.67112	2.99562e-06	5.56325e-05
ENSMUSG00000026185	Igfbp5	6300.27	-0.259879	0.0556601	-4.66902	3.02633e-06	5.61319e-05
ENSMUSG00000040463	Mybbp1a	3256.25	-0.252821	0.054159	-4.66812	3.03963e-06	5.63077e-05
ENSMUSG00000030089	Slc41a3	307.849	0.56571	0.12126	4.66527	3.08213e-06	5.70233e-05
ENSMUSG00000024097	Srsf7	2867.22	-0.243468	0.0522198	-4.66238	3.12576e-06	5.77579e-05
ENSMUSG00000032902	Slc16a1	2353.47	0.254861	0.0547085	4.65853	3.18473e-06	5.87737e-05
ENSMUSG00000019961	Tmpo	3531.69	-0.239643	0.0514642	-4.6565	3.21635e-06	5.92831e-05
ENSMUSG00000038805	Six3	201.234	0.709513	0.15249	4.65286	3.27356e-06	6.02621e-05
ENSMUSG00000041773	Enc1	5540.72	-0.222433	0.0478912	-4.64455	3.40824e-06	6.26631e-05
ENSMUSG00000028693	Nasp	3146.31	-0.25158	0.0541774	-4.64364	3.42326e-06	6.28607e-05
ENSMUSG00000055421	Pcdh9	2022.66	-0.278696	0.0600449	-4.64146	3.45957e-06	6.34485e-05
ENSMUSG00000036913	Trim67	290.795	-0.581417	0.125452	-4.63457	3.57684e-06	6.55176e-05
ENSMUSG00000003779	Kif20a	1038.35	-0.338524	0.0730701	-4.63287	3.60629e-06	6.59749e-05
ENSMUSG00000040339	Fam102b	4516.06	-0.224694	0.0485142	-4.63152	3.62993e-06	6.6325e-05
ENSMUSG00000030317	Timp4	7778.14	0.227436	0.0491815	4.62441	3.75665e-06	6.85553e-05
ENSMUSG00000004099	Dnmt1	3667.87	-0.243362	0.0526401	-4.62313	3.77986e-06	6.88083e-05
ENSMUSG00000021319	Sfrp4	91.1462	1.00097	0.216506	4.62331	3.77672e-06	6.88083e-05
ENSMUSG00000044986	Tst	1726.63	0.35775	0.0774304	4.62027	3.83233e-06	6.96775e-05
ENSMUSG00000052957	Gas1	836.246	-0.413351	0.0895431	-4.61622	3.90786e-06	7.09631e-05
ENSMUSG00000025969	Nrp2	873.675	0.356901	0.077355	4.61381	3.95359e-06	7.16169e-05
ENSMUSG00000047497	Adamts12	251.357	-0.672141	0.145675	-4.61397	3.95057e-06	7.16169e-05
ENSMUSG00000022132	Cldn10	144.464	-0.987677	0.214137	-4.61237	3.98111e-06	7.19384e-05
ENSMUSG00000052133	Sema5b	1197.16	-0.351882	0.0762896	-4.61246	3.97939e-06	7.19384e-05
ENSMUSG00000027584	Oprl1	139.119	-0.84364	0.183114	-4.60719	4.08157e-06	7.36633e-05
ENSMUSG00000047534	Mis18bp1	673.616	-0.39191	0.0851578	-4.60216	4.18124e-06	7.53698e-05
ENSMUSG00000038602	Slc35f1	1551.77	0.325915	0.0708713	4.59868	4.25178e-06	7.65477e-05
ENSMUSG00000052942	Glis3	511.913	0.493631	0.107386	4.5968	4.2903e-06	7.71468e-05
ENSMUSG00000027792	Bche	968.365	-0.357542	0.0778603	-4.59209	4.38822e-06	7.88113e-05
ENSMUSG00000030057	Cnbp	6636.89	-0.194353	0.0423637	-4.58772	4.48114e-06	8.03681e-05
ENSMUSG00000031302	Nlgn3	783.937	-0.401083	0.0874296	-4.5875	4.48581e-06	8.03681e-05
ENSMUSG00000000202	Btbd17	1897.98	-0.34982	0.076267	-4.58678	4.50128e-06	8.05471e-05
ENSMUSG00000059456	Ptk2b	406.311	0.573989	0.125172	4.58561	4.52654e-06	8.0901e-05
ENSMUSG00000020471	Pold2	685.325	-0.411533	0.0898516	-4.58015	4.6465e-06	8.29443e-05
ENSMUSG00000024805	Pcgf5	855.479	0.362772	0.0792722	4.57628	4.73315e-06	8.43887e-05
ENSMUSG00000025665	Rps6ka6	1437.61	-0.293207	0.0640864	-4.57518	4.75818e-06	8.47324e-05
ENSMUSG00000032087	Dscaml1	679.914	-0.463865	0.101427	-4.57341	4.79839e-06	8.53453e-05
ENSMUSG00000023110	Prmt5	1809.01	-0.26661	0.0583155	-4.57185	4.83435e-06	8.5849e-05
ENSMUSG00000026683	Nuf2	1272.95	-0.332829	0.0728025	-4.57168	4.83837e-06	8.5849e-05
ENSMUSG00000015312	Gadd45b	257.456	0.608602	0.1332	4.56908	4.89863e-06	8.68136e-05
ENSMUSG00000034486	Gbx2	52.3131	1.28075	0.280334	4.56868	4.90816e-06	8.6878e-05
ENSMUSG00000030978	Rrm1	4973.26	-0.235835	0.0516482	-4.56618	4.96687e-06	8.76763e-05
ENSMUSG00000043460	Elfn2	162.75	-0.76805	0.168199	-4.56632	4.96372e-06	8.76763e-05
ENSMUSG00000045005	Fzd5	349.072	0.509175	0.111514	4.566	4.97112e-06	8.76763e-05
ENSMUSG00000048218	Amigo2	301.365	0.541676	0.118699	4.56346	5.03181e-06	8.86404e-05
ENSMUSG00000004044	Cavin1	768.774	0.42305	0.0927326	4.56204	5.06593e-06	8.91349e-05
ENSMUSG00000029836	Cbx3	1482.35	-0.358297	0.0785838	-4.55942	5.12942e-06	9.00369e-05
ENSMUSG00000049553	Polr1a	968.383	-0.346615	0.0760185	-4.55962	5.12469e-06	9.00369e-05
ENSMUSG00000039911	Spsb1	1077.36	0.333842	0.0732686	4.55641	5.20344e-06	9.12274e-05
ENSMUSG00000021466	Ptch1	3950.97	0.242197	0.0531604	4.55597	5.21451e-06	9.13128e-05
ENSMUSG00000000275	Trim25	1230.62	0.326135	0.0716011	4.55489	5.24142e-06	9.16751e-05
ENSMUSG00000027883	Gpsm2	1302.54	-0.314446	0.0690416	-4.55444	5.25253e-06	9.17603e-05
ENSMUSG00000063919	Srrm4	35.8393	1.56384	0.343864	4.54785	5.41957e-06	9.45663e-05
ENSMUSG00000013629	Cad	2385.86	-0.283472	0.0623371	-4.5474	5.43127e-06	9.46583e-05
ENSMUSG00000045875	Adra1a	175.431	-0.759745	0.16714	-4.54556	5.47899e-06	9.53772e-05
ENSMUSG00000020897	Aurkb	776.117	-0.386667	0.0850793	-4.54479	5.49903e-06	9.55003e-05
ENSMUSG00000022309	Angpt1	1027.51	0.327691	0.0721002	4.54493	5.49525e-06	9.55003e-05
ENSMUSG00000005360	Slc1a3	42926.5	0.178995	0.0393883	4.54437	5.50993e-06	9.55769e-05
ENSMUSG00000046598	Bdh1	3197.29	-0.241096	0.053113	-4.53931	5.64389e-06	9.77853e-05
ENSMUSG00000031934	Panx1	1199.37	-0.299124	0.0659256	-4.53729	5.69823e-06	9.86109e-05
ENSMUSG00000052911	Lamb2	5320.15	0.247521	0.0545739	4.53552	5.7461e-06	9.93225e-05
ENSMUSG00000031453	Rasa3	11261.8	-0.180751	0.039872	-4.53328	5.80737e-06	0.000100261
ENSMUSG00000063632	Sox11	2694.15	-0.25237	0.0556734	-4.53304	5.81399e-06	0.000100261
ENSMUSG00000038648	Creb3l2	1403.78	-0.298097	0.0658157	-4.52926	5.91898e-06	0.000101952
ENSMUSG00000041734	Kirrel	938.013	0.340687	0.0752262	4.52884	5.93076e-06	0.000102035
ENSMUSG00000047261	Gap43	7171.18	0.221623	0.0489454	4.52796	5.95552e-06	0.000102342
ENSMUSG00000000631	Myo18a	3558.59	0.230968	0.0510544	4.52395	6.06948e-06	0.000104179
ENSMUSG00000073700	Klhl21	1029.23	0.329216	0.0727977	4.52234	6.11592e-06	0.000104854
ENSMUSG00000032754	Slc8b1	365.192	0.557946	0.123468	4.51894	6.21486e-06	0.000106426
ENSMUSG00000029070	Mxra8	2915.31	0.273634	0.0606698	4.51021	6.47628e-06	0.000110774
ENSMUSG00000090841	Myl6	4657.12	0.255217	0.0567002	4.50117	6.75806e-06	0.000115459
ENSMUSG00000027187	Cat	7979.64	-0.188552	0.0419596	-4.49364	7.00143e-06	0.000119479
ENSMUSG00000041959	S100a10	1453.76	0.303672	0.0675945	4.49256	7.03714e-06	0.000119949
ENSMUSG00000027570	Col9a3	4235.07	0.247074	0.055029	4.48988	7.12621e-06	0.000121327
ENSMUSG00000009394	Syn2	2342.45	-0.26558	0.0591923	-4.48674	7.23228e-06	0.000122991
ENSMUSG00000006522	Itih3	182.11	-0.698003	0.155841	-4.47895	7.50102e-06	0.000127414
ENSMUSG00000029687	Ezh2	1692.88	-0.264933	0.0591779	-4.47689	7.57399e-06	0.000128505
ENSMUSG00000027894	Slc6a17	669.097	0.375061	0.0838218	4.47451	7.65882e-06	0.000129795
ENSMUSG00000032549	Rab6b	1462.81	0.275406	0.0615623	4.47361	7.69098e-06	0.00013019
ENSMUSG00000039830	Olig2	19073	-0.21761	0.0486928	-4.46904	7.85702e-06	0.000132848
ENSMUSG00000036885	Arhgef26	3276.64	0.231074	0.0517658	4.46383	8.0509e-06	0.00013597
ENSMUSG00000030867	Plk1	990.713	-0.350938	0.0786349	-4.46288	8.08658e-06	0.000136416
ENSMUSG00000031834	Pik3r2	3512.58	-0.28051	0.0628897	-4.46035	8.18246e-06	0.000137875
ENSMUSG00000019066	Rab3d	161.346	0.716066	0.16063	4.45786	8.27818e-06	0.00013923
ENSMUSG00000047419	Cmya5	105.594	0.858569	0.192601	4.45777	8.28178e-06	0.00013923
ENSMUSG00000037348	Paqr7	1463.57	-0.297968	0.0668916	-4.45449	8.4093e-06	0.000141213
ENSMUSG00000046312	AI464131	3100.49	-0.271671	0.0609956	-4.45394	8.4307e-06	0.000141411
ENSMUSG00000024617	Camk2a	91.7539	-0.997839	0.224108	-4.4525	8.48766e-06	0.000142204
ENSMUSG00000037266	Rsrp1	6790.49	0.201887	0.0453725	4.44954	8.60546e-06	0.000144014
ENSMUSG00000034591	Slc41a2	766.732	0.358522	0.0806243	4.44682	8.71509e-06	0.000145683
ENSMUSG00000028639	Ybx1	8974.97	-0.191737	0.043145	-4.444	8.82997e-06	0.000147436
ENSMUSG00000042590	Ipo11	1961.16	-0.249879	0.0562326	-4.44367	8.84373e-06	0.000147499
ENSMUSG00000028370	Pappa	26.9285	1.97836	0.445271	4.44304	8.86948e-06	0.000147761
ENSMUSG00000001508	Sgca	114.471	0.858776	0.193354	4.44148	8.93443e-06	0.000148675
ENSMUSG00000031955	Bcar1	1480.91	0.284564	0.0641034	4.43914	9.03197e-06	0.000150128
ENSMUSG00000042444	Mindy2	3832.31	0.25041	0.0564171	4.43855	9.05676e-06	0.000150371
ENSMUSG00000029875	Ccdc184	268.344	0.62671	0.141302	4.43524	9.19688e-06	0.000152525
ENSMUSG00000027306	Nusap1	1576.27	-0.290991	0.0656162	-4.43474	9.21815e-06	0.000152538
ENSMUSG00000037096	-	61.3372	1.38607	0.312552	4.43469	9.22057e-06	0.000152538
ENSMUSG00000062785	Kcnc3	1085.09	0.341079	0.0769149	4.4345	9.22873e-06	0.000152538
ENSMUSG00000022044	Stmn4	99.5095	0.914133	0.206176	4.43374	9.26117e-06	0.000152903
ENSMUSG00000021259	Cyp46a1	322.77	0.525277	0.118509	4.43238	9.32005e-06	0.000153702
ENSMUSG00000027674	Pex5l	1862.42	0.301046	0.0679284	4.43182	9.34409e-06	0.000153927
ENSMUSG00000024660	Incenp	1475.79	-0.287577	0.0649494	-4.42771	9.52389e-06	0.000156538
ENSMUSG00000045515	Pou3f3	4571.73	0.214397	0.0484213	4.42774	9.52272e-06	0.000156538
ENSMUSG00000043822	Adamtsl5	87.0273	0.946518	0.214016	4.42265	9.74994e-06	0.000160075
ENSMUSG00000028184	Adgrl2	2285.15	-0.259025	0.0586015	-4.42012	9.86469e-06	0.000161779
ENSMUSG00000003623	Crot	6861.87	0.19916	0.0450612	4.41976	9.88101e-06	0.000161866
ENSMUSG00000036949	Slc39a12	1153.75	-0.308788	0.0699318	-4.41555	1.00753e-05	0.000164866
ENSMUSG00000018547	Pip4k2b	3747.94	-0.217992	0.049441	-4.40914	1.03783e-05	0.000169634
ENSMUSG00000028007	Snx7	367.817	0.48839	0.110853	4.40575	1.05419e-05	0.000172117
ENSMUSG00000078153	Psme2b	23.3312	2.66972	0.606321	4.40314	1.06695e-05	0.000174008
ENSMUSG00000024601	Isoc1	1539.12	-0.27127	0.0616301	-4.40159	1.07462e-05	0.000175066
ENSMUSG00000057315	Arhgap24	193.823	-0.672438	0.152845	-4.39948	1.08511e-05	0.00017658
ENSMUSG00000033295	Ptprf	6208.29	0.224202	0.0510093	4.39532	1.10611e-05	0.000179798
ENSMUSG00000097428	-	1137.15	-0.304836	0.0694082	-4.39193	1.12349e-05	0.000182422
ENSMUSG00000002068	Ccne1	689.55	-0.3572	0.0813577	-4.39048	1.131e-05	0.000183241
ENSMUSG00000060487	Samd5	253.189	0.560303	0.127618	4.39048	1.13102e-05	0.000183241
ENSMUSG00000022537	Tmem44	5716.09	0.216605	0.0493394	4.39011	1.13294e-05	0.00018335
ENSMUSG00000046179	E2f8	446.172	-0.461991	0.105291	-4.38775	1.1453e-05	0.000185147
ENSMUSG00000026888	Grb14	368.625	0.489112	0.111486	4.3872	1.14818e-05	0.000185408
ENSMUSG00000022673	Mcm4	2315.61	-0.231502	0.0527964	-4.38481	1.16085e-05	0.000187044
ENSMUSG00000067889	Sptbn2	219.463	-0.62822	0.143268	-4.38494	1.16017e-05	0.000187044
ENSMUSG00000020534	Shmt1	509.668	-0.401756	0.0916358	-4.38427	1.16375e-05	0.000187307
ENSMUSG00000053819	Camk2d	1375.93	0.299103	0.0682507	4.38242	1.17371e-05	0.000188703
ENSMUSG00000027699	Ect2	1345.68	-0.286924	0.0654901	-4.38118	1.1804e-05	0.000189572
ENSMUSG00000032046	Abhd12	2932.68	-0.250116	0.0570933	-4.38083	1.18225e-05	0.000189663
ENSMUSG00000049775	Tmsb4x	24895.8	0.200617	0.0458223	4.37814	1.19695e-05	0.000191812
ENSMUSG00000022898	Vps26c	1912.65	0.277837	0.0634958	4.37568	1.21055e-05	0.00019378
ENSMUSG00000033020	Polr2f	1479.36	-0.328424	0.0751289	-4.37147	1.23414e-05	0.000197229
ENSMUSG00000053646	Plxnb1	7906	-0.216636	0.0495581	-4.37136	1.23477e-05	0.000197229
ENSMUSG00000007021	Syngr3	269.983	0.550326	0.126046	4.36608	1.26496e-05	0.000201831
ENSMUSG00000031217	Efnb1	649.377	0.375222	0.085955	4.36533	1.26928e-05	0.000202302
ENSMUSG00000036181	Hist1h1c	3457.58	0.617507	0.141471	4.3649	1.27184e-05	0.00020249
ENSMUSG00000078234	Klhdc7a	1219.7	-0.349724	0.0801538	-4.36315	1.28201e-05	0.000203889
ENSMUSG00000051235	Gen1	272.046	-0.555496	0.127455	-4.35836	1.31041e-05	0.000208181
ENSMUSG00000059796	Eif4a1	9280.7	-0.191499	0.0439603	-4.35618	1.32349e-05	0.000210033
ENSMUSG00000027496	Aurka	780.386	-0.375582	0.0862257	-4.3558	1.32581e-05	0.000210174
ENSMUSG00000045179	Sox3	979.786	-0.40206	0.0923585	-4.35326	1.34131e-05	0.000212403
ENSMUSG00000002297	Dbf4	876.157	-0.324613	0.0746152	-4.3505	1.35829e-05	0.00021472
ENSMUSG00000016349	Eef1a2	165.187	0.752234	0.172911	4.35041	1.35886e-05	0.00021472
ENSMUSG00000061878	Sphk1	183.884	0.723602	0.166391	4.3488	1.36886e-05	0.000216068
ENSMUSG00000034424	Gcsh	2140.82	-0.249657	0.0574119	-4.34853	1.37054e-05	0.000216103
ENSMUSG00000028480	Glipr2	235.447	0.592822	0.136348	4.34785	1.3748e-05	0.000216542
ENSMUSG00000035877	Zhx3	2798.41	-0.257663	0.0592993	-4.34512	1.39201e-05	0.000219019
ENSMUSG00000068551	Zfp467	590.808	0.378384	0.0871178	4.34335	1.40323e-05	0.000220548
ENSMUSG00000040907	Atp1a3	293.888	-0.545485	0.125684	-4.34014	1.42393e-05	0.000223564
ENSMUSG00000042751	Nmnat2	2125.79	-0.234578	0.0540578	-4.3394	1.42869e-05	0.000224072
ENSMUSG00000029769	Ccdc136	894.326	0.360054	0.0829827	4.33891	1.43192e-05	0.000224339
ENSMUSG00000040151	Hs2st1	3635.67	0.203993	0.0470282	4.33768	1.43995e-05	0.000225357
ENSMUSG00000042671	Rgs8	320.569	-0.580442	0.133842	-4.33676	1.44601e-05	0.000226066
ENSMUSG00000052726	Kcnt2	67.015	1.16284	0.268414	4.33225	1.47595e-05	0.000230502
ENSMUSG00000009614	Sardh	2699.76	-0.240013	0.0554575	-4.32788	1.5055e-05	0.000234868
ENSMUSG00000027765	P2ry1	465.162	0.429825	0.0993295	4.32726	1.50973e-05	0.000235278
ENSMUSG00000003279	Dlgap1	1748.51	-0.259543	0.0599915	-4.32632	1.51618e-05	0.000236034
ENSMUSG00000072591	-	334.101	0.522667	0.120855	4.32475	1.52704e-05	0.000237474
ENSMUSG00000018362	Kpna2	1975.05	-0.244033	0.0565024	-4.31899	1.56743e-05	0.000243498
ENSMUSG00000027832	Ptx3	24.9485	1.90569	0.441395	4.31743	1.5786e-05	0.000244974
ENSMUSG00000033031	Cip2a	1397	-0.289552	0.0670822	-4.31638	1.58611e-05	0.000245881
ENSMUSG00000035778	Ggta1	757.087	0.362234	0.0839437	4.3152	1.59458e-05	0.000246934
ENSMUSG00000003617	Cp	3049.98	0.256579	0.0594646	4.31482	1.59736e-05	0.000247104
ENSMUSG00000037503	Fam168b	8133.82	-0.177944	0.041243	-4.31452	1.59951e-05	0.000247178
ENSMUSG00000021676	Iqgap2	1624.77	-0.258368	0.0599076	-4.31278	1.61211e-05	0.000248864
ENSMUSG00000040811	Eml2	270.692	0.551841	0.1282	4.30454	1.67331e-05	0.00025804
ENSMUSG00000028223	Decr1	2152.43	-0.231273	0.0537307	-4.30429	1.67523e-05	0.000258066
ENSMUSG00000029283	Cdc7	739.715	-0.358529	0.0833191	-4.30309	1.68436e-05	0.000259201
ENSMUSG00000001496	Nkx2-1	129.489	0.786551	0.182863	4.30132	1.69782e-05	0.000260939
ENSMUSG00000051048	P4ha3	94.7899	0.880616	0.20474	4.30114	1.69919e-05	0.000260939
ENSMUSG00000001100	Poldip2	3866.8	-0.204973	0.0476751	-4.29938	1.71275e-05	0.000262747
ENSMUSG00000020256	Aldh1l2	2595.71	0.261296	0.0608383	4.29494	1.74744e-05	0.000267789
ENSMUSG00000050530	Fam171a1	3125.02	-0.234561	0.0546564	-4.29156	1.77426e-05	0.000271616
ENSMUSG00000026281	Dtymk	1246.82	-0.293822	0.0684947	-4.28971	1.78911e-05	0.000273605
ENSMUSG00000025134	Alyref	1233.93	-0.293462	0.0684311	-4.28843	1.7994e-05	0.000274894
ENSMUSG00000044350	Lacc1	752.143	0.416458	0.0971446	4.28699	1.81109e-05	0.000276394
ENSMUSG00000036002	Fam214b	1609.2	0.258455	0.0602927	4.28667	1.81368e-05	0.000276502
ENSMUSG00000024330	Col11a2	129.088	0.829722	0.193569	4.28644	1.81558e-05	0.000276505
ENSMUSG00000029211	Gabra4	272.874	0.521026	0.121583	4.28537	1.82439e-05	0.00027756
ENSMUSG00000004626	Stxbp2	166.459	0.708712	0.165485	4.28262	1.84702e-05	0.000280713
ENSMUSG00000022150	Dab2	1094.31	-0.304901	0.0712106	-4.28167	1.85495e-05	0.000281628
ENSMUSG00000085007	-	116.229	-0.799512	0.186743	-4.28134	1.85771e-05	0.000281756
ENSMUSG00000045136	Tubb2b	14756.3	-0.193347	0.0451822	-4.27928	1.87495e-05	0.000284078
ENSMUSG00000026020	Nop58	1571.25	-0.267524	0.0625425	-4.27747	1.89027e-05	0.000286105
ENSMUSG00000030930	Chst15	424.691	-0.460206	0.107596	-4.27715	1.89299e-05	0.000286222
ENSMUSG00000020330	Hmmr	1258.7	-0.282964	0.066175	-4.276	1.90279e-05	0.000287409
ENSMUSG00000022475	Hdac7	1351.71	-0.281516	0.0658482	-4.27522	1.90948e-05	0.000288125
ENSMUSG00000029833	Trim24	2083.91	0.23636	0.0553219	4.27244	1.93343e-05	0.00029144
ENSMUSG00000041530	Ago1	5265.19	-0.230079	0.0538739	-4.27069	1.94866e-05	0.000293435
ENSMUSG00000098557	Kctd12	1187.09	0.309842	0.0726137	4.26699	1.98131e-05	0.000298047
ENSMUSG00000030075	Cntn3	111.062	0.886556	0.207816	4.26607	1.98948e-05	0.000298971
ENSMUSG00000005320	Fgfr4	31.7169	1.6129	0.378201	4.26468	2.00192e-05	0.000300274
ENSMUSG00000029822	Osbpl3	660.263	0.377471	0.0885165	4.26441	2.00427e-05	0.000300274
ENSMUSG00000034957	Cebpa	105.091	0.913961	0.214313	4.26462	2.00246e-05	0.000300274
ENSMUSG00000048612	Myof	237.024	0.636226	0.149234	4.26327	2.01457e-05	0.000301509
ENSMUSG00000001785	Pwp1	1237.64	-0.289074	0.0678125	-4.26284	2.01844e-05	0.000301783
ENSMUSG00000034177	Rnf43	233.643	-0.644516	0.151283	-4.26033	2.04127e-05	0.000304886
ENSMUSG00000022186	Oxct1	10074.3	-0.170085	0.0399425	-4.25825	2.06031e-05	0.000307418
ENSMUSG00000021185	Dglucy	1608.09	-0.265124	0.0622681	-4.25779	2.0646e-05	0.000307747
ENSMUSG00000018672	Copz2	220.464	0.608596	0.143008	4.25568	2.08418e-05	0.000310351
ENSMUSG00000028134	Ptbp2	3297.55	-0.216532	0.0509496	-4.24993	2.13833e-05	0.000318093
ENSMUSG00000040483	Xaf1	363.443	0.624891	0.147089	4.24839	2.15313e-05	0.000319971
ENSMUSG00000003974	Grm3	568.129	-0.404802	0.0953293	-4.24635	2.17278e-05	0.000322566
ENSMUSG00000003721	Insig2	1074.95	0.32417	0.0764196	4.24197	2.2157e-05	0.000328607
ENSMUSG00000026748	Plxdc2	2701.75	0.243249	0.0573667	4.24025	2.23275e-05	0.000330802
ENSMUSG00000018417	Myo1b	956.592	-0.316339	0.07464	-4.23819	2.25326e-05	0.000333505
ENSMUSG00000006390	Elovl1	1091.48	0.326087	0.0769496	4.23767	2.25851e-05	0.000333946
ENSMUSG00000041431	Ccnb1	1885.49	-0.279626	0.0660088	-4.2362	2.27338e-05	0.000335808
ENSMUSG00000027624	Epb41l1	1057.18	0.290575	0.0687232	4.22819	2.35578e-05	0.000347631
ENSMUSG00000027331	Knstrn	1208.59	-0.319489	0.0755811	-4.2271	2.36724e-05	0.000348972
ENSMUSG00000028032	Papss1	5590.77	-0.193517	0.0458136	-4.22399	2.4001e-05	0.000353463
ENSMUSG00000026193	Fn1	2963.21	0.302861	0.0717407	4.22161	2.4256e-05	0.000356861
ENSMUSG00000047250	Ptgs1	71.4248	1.06055	0.251328	4.21979	2.44534e-05	0.000359407
ENSMUSG00000024909	Efemp2	2732.62	0.255166	0.0605339	4.21526	2.49491e-05	0.000366327
ENSMUSG00000027806	Tsc22d2	972.574	0.307394	0.0729528	4.2136	2.51331e-05	0.000368661
ENSMUSG00000039701	Usp53	1684.35	0.258796	0.061433	4.21265	2.52393e-05	0.00036985
ENSMUSG00000022391	Rangap1	4060.29	-0.234782	0.0557424	-4.21191	2.53224e-05	0.000370699
ENSMUSG00000039157	Fam102a	2023.66	-0.264837	0.0629122	-4.20963	2.55787e-05	0.000374079
ENSMUSG00000024120	Lrpprc	2395.13	-0.224917	0.0534469	-4.20824	2.5737e-05	0.000376021
ENSMUSG00000028532	Cachd1	2311.74	0.238838	0.0568004	4.20487	2.61236e-05	0.000381291
ENSMUSG00000022043	Trim35	6007.05	0.206723	0.049182	4.20323	2.63136e-05	0.000383683
ENSMUSG00000040896	Kcnd3	5662.07	-0.26961	0.064183	-4.20065	2.66152e-05	0.000387698
ENSMUSG00000021965	Ska3	472.096	-0.414523	0.0987645	-4.19708	2.70375e-05	0.000393071
ENSMUSG00000031216	Stard8	229.691	0.580779	0.138371	4.19725	2.70174e-05	0.000393071
ENSMUSG00000033068	Entpd6	1000.35	0.313222	0.074638	4.19656	2.71004e-05	0.000393598
ENSMUSG00000041859	Mcm3	1949.51	-0.241155	0.0575264	-4.19207	2.76419e-05	0.000401067
ENSMUSG00000024769	Cdc42bpg	1203.56	0.313649	0.074834	4.19125	2.77417e-05	0.000402118
ENSMUSG00000026622	Nek2	601.791	-0.373502	0.0891421	-4.18997	2.78997e-05	0.000404011
ENSMUSG00000038943	Prc1	2001.69	-0.245737	0.0586824	-4.18758	2.81947e-05	0.000407881
ENSMUSG00000058290	Espl1	777.142	-0.397917	0.095109	-4.1838	2.86682e-05	0.000414324
ENSMUSG00000031026	Trim66	249.054	-0.544851	0.130383	-4.17883	2.93008e-05	0.000423052
ENSMUSG00000004530	Coro1c	2712.65	-0.242954	0.0581738	-4.17634	2.96236e-05	0.000427294
ENSMUSG00000025364	Pa2g4	3839.29	-0.202884	0.0486083	-4.17384	2.99503e-05	0.000431584
ENSMUSG00000032218	Ccnb2	662.566	-0.369829	0.0886381	-4.17235	3.01477e-05	0.000434003
ENSMUSG00000028541	B4galt2	1349.16	-0.286842	0.068803	-4.16903	3.05903e-05	0.000439945
ENSMUSG00000020358	Hnrnpab	2910.92	-0.234184	0.0562246	-4.16516	3.11138e-05	0.000447037
ENSMUSG00000020241	Col6a2	84.0469	1.01664	0.244153	4.16396	3.12769e-05	0.000448942
ENSMUSG00000067879	Vxn	1890.65	-0.267726	0.0642997	-4.16372	3.13107e-05	0.00044899
ENSMUSG00000071711	Mpst	1444.7	0.311701	0.0749116	4.16092	3.16975e-05	0.000454094
ENSMUSG00000033152	Podxl2	1326.92	-0.339544	0.0816123	-4.16045	3.17622e-05	0.000454579
ENSMUSG00000020000	Moxd1	36.8443	1.44328	0.346955	4.15985	3.1846e-05	0.000455336
ENSMUSG00000021707	Dhfr	883.941	-0.308452	0.0741963	-4.15725	3.22104e-05	0.000460099
ENSMUSG00000033207	Mamdc2	1664.29	0.263265	0.0633441	4.15611	3.23711e-05	0.000461947
ENSMUSG00000051255	-	96.7963	1.17946	0.28385	4.15524	3.2494e-05	0.000463251
ENSMUSG00000069763	Tmem100	1080.55	-0.315074	0.0759411	-4.14892	3.34042e-05	0.000475767
ENSMUSG00000028413	B4galt1	263.495	0.533413	0.128595	4.14799	3.354e-05	0.000477241
ENSMUSG00000021182	Ccdc88c	3576.58	-0.233738	0.0563633	-4.14699	3.36881e-05	0.000478884
ENSMUSG00000011832	Evi5l	2118.1	-0.245934	0.0593091	-4.14665	3.37379e-05	0.00047913
ENSMUSG00000025422	Agap2	1865.75	-0.24643	0.059523	-4.14008	3.47182e-05	0.000492578
ENSMUSG00000004031	Brinp2	3777.82	-0.228464	0.0552065	-4.13834	3.49822e-05	0.000495845
ENSMUSG00000028873	Cdca8	1077.15	-0.323395	0.0782275	-4.13403	3.56459e-05	0.000504766
ENSMUSG00000044550	Tceal3	595.427	0.363521	0.0879473	4.1334	3.57436e-05	0.000505663
ENSMUSG00000004267	Eno2	619.517	0.376954	0.0912332	4.13176	3.59989e-05	0.000508786
ENSMUSG00000059810	Rgs3	602.911	-0.369417	0.0894429	-4.1302	3.62456e-05	0.000511782
ENSMUSG00000063558	Aox1	1434.89	-0.307153	0.0743832	-4.12933	3.63815e-05	0.000513209
ENSMUSG00000041453	Rpl21	5317.72	-0.214848	0.052055	-4.12733	3.67007e-05	0.000517217
ENSMUSG00000041992	Rapgef5	138.706	0.715442	0.173457	4.1246	3.71387e-05	0.000522889
ENSMUSG00000023249	Parp3	1575.52	0.325241	0.0788828	4.12309	3.73823e-05	0.000525816
ENSMUSG00000075706	Gpx4	2904.66	0.249971	0.060677	4.1197	3.79362e-05	0.000533098
ENSMUSG00000028195	Ccn1	484.336	0.427304	0.103849	4.11468	3.87714e-05	0.000544316
ENSMUSG00000024851	Pitpnm1	970.211	0.306794	0.0746177	4.11155	3.93011e-05	0.000551226
ENSMUSG00000001517	Foxm1	1814.41	-0.266608	0.0649074	-4.10751	3.99939e-05	0.00056041
ENSMUSG00000054717	Hmgb2	1555.52	-0.280075	0.0682089	-4.10613	4.02342e-05	0.000563241
ENSMUSG00000036585	Fgf1	2762.25	0.211021	0.0514153	4.10424	4.0564e-05	0.000567319
ENSMUSG00000014077	Chp1	4720.59	0.192071	0.0468155	4.10273	4.083e-05	0.000570496
ENSMUSG00000037697	Ddhd1	1624.28	-0.264314	0.0644425	-4.10154	4.10413e-05	0.000572905
ENSMUSG00000006398	Cdc20	1544.63	-0.300229	0.0732371	-4.09941	4.14198e-05	0.000577641
ENSMUSG00000045777	Ifitm10	157.03	0.657324	0.160641	4.09189	4.2788e-05	0.000596157
ENSMUSG00000022469	Rapgef3	1480.72	-0.273816	0.0669368	-4.09066	4.30144e-05	0.000598746
ENSMUSG00000020627	Klhl29	133.946	0.73297	0.179304	4.08786	4.35378e-05	0.000605439
ENSMUSG00000024076	Vit	336.1	-0.490187	0.119924	-4.08748	4.36086e-05	0.000605439
ENSMUSG00000045679	Pqlc3	979.185	0.291449	0.0713039	4.08743	4.36186e-05	0.000605439
ENSMUSG00000006728	Cdk4	8708.46	-0.219867	0.0538466	-4.0832	4.44199e-05	0.000615981
ENSMUSG00000005732	Ranbp1	1081.36	-0.317925	0.0779735	-4.07734	4.55534e-05	0.00063071
ENSMUSG00000022419	Deptor	80.2326	0.907541	0.222586	4.07727	4.55677e-05	0.00063071
ENSMUSG00000027932	Slc27a3	879.091	0.319775	0.0784707	4.07509	4.59974e-05	0.000636059
ENSMUSG00000028383	Hsdl2	8582.35	-0.168678	0.0413952	-4.07483	4.60488e-05	0.000636173
ENSMUSG00000026234	Ncl	12196	-0.165515	0.0406402	-4.07268	4.64743e-05	0.000641449
ENSMUSG00000018334	Ksr1	740.555	0.322849	0.0792792	4.0723	4.65508e-05	0.000641904
ENSMUSG00000040548	Tex2	1863.8	0.237818	0.058418	4.07097	4.68171e-05	0.000644973
ENSMUSG00000022519	Srl	525.048	-0.398249	0.097846	-4.07016	4.69804e-05	0.000646617
ENSMUSG00000022382	Wnt7b	4348.24	-0.229065	0.0562872	-4.06957	4.71003e-05	0.000647662
ENSMUSG00000037239	Spred3	2454.07	0.259639	0.0638299	4.06767	4.7485e-05	0.000652343
ENSMUSG00000022272	Myo10	9285.03	-0.235052	0.0578039	-4.06636	4.77526e-05	0.000655407
ENSMUSG00000022234	Cct5	6742.11	-0.187185	0.0460536	-4.06449	4.8137e-05	0.000660069
ENSMUSG00000024395	Lims2	83.7642	-0.909071	0.223678	-4.06419	4.81995e-05	0.00066031
ENSMUSG00000024544	Ldlrad4	461.048	-0.413532	0.101774	-4.06324	4.83955e-05	0.000662379
ENSMUSG00000002718	Cse1l	3910.46	-0.188946	0.0465129	-4.06224	4.86051e-05	0.000663541
ENSMUSG00000043192	-	53.1207	1.45767	0.358839	4.06218	4.86155e-05	0.000663541
ENSMUSG00000055707	Klhl26	1224.16	0.317247	0.0780893	4.06261	4.85261e-05	0.000663541
ENSMUSG00000015002	Efr3a	3089.4	0.21518	0.0530024	4.05982	4.91097e-05	0.000669666
ENSMUSG00000063063	Ctnna2	1490.69	0.250609	0.0617466	4.05867	4.93528e-05	0.000672358
ENSMUSG00000036155	Mgat5	1973.2	0.236184	0.0582146	4.05713	4.96787e-05	0.000676172
ENSMUSG00000032400	Zwilch	643.97	-0.360274	0.0888653	-4.05416	5.03153e-05	0.000684205
ENSMUSG00000012296	Tjap1	2382.52	0.225471	0.0556354	4.05265	5.06397e-05	0.000687981
ENSMUSG00000029430	Ran	6007.09	-0.194044	0.0478905	-4.05183	5.08185e-05	0.000689773
ENSMUSG00000028803	Nipal3	1019.49	0.295151	0.0729117	4.04806	5.16433e-05	0.000700323
ENSMUSG00000004056	Akt2	3553.22	0.205787	0.0508466	4.04721	5.18321e-05	0.000702237
ENSMUSG00000030539	Sema4b	1619.94	-0.261505	0.0646184	-4.04692	5.1897e-05	0.000702469
ENSMUSG00000024070	Prkd3	3968.16	-0.212595	0.0525779	-4.04342	5.26766e-05	0.000712368
ENSMUSG00000061524	Zic2	235.358	0.552542	0.136712	4.04165	5.30767e-05	0.00071712
ENSMUSG00000001300	Efnb2	500.445	0.3931	0.0972885	4.04056	5.33245e-05	0.000718957
ENSMUSG00000071637	Cebpd	181.369	0.654616	0.162017	4.0404	5.33591e-05	0.000718957
ENSMUSG00000076435	Acsf2	1337.24	-0.260613	0.0644955	-4.0408	5.32694e-05	0.000718957
ENSMUSG00000015217	Hmgb3	1238.19	-0.289273	0.0716225	-4.03886	5.37106e-05	0.000723031
ENSMUSG00000034220	Gpc1	3303.34	-0.255818	0.0633548	-4.03785	5.39425e-05	0.000725489
ENSMUSG00000037313	Tacc3	1678.14	-0.29031	0.0719028	-4.03753	5.40173e-05	0.000725833
ENSMUSG00000057530	Ece1	2712.1	0.21291	0.0527464	4.03649	5.42574e-05	0.000728395
ENSMUSG00000022912	Pros1	6247.19	0.177857	0.0440698	4.03581	5.44151e-05	0.000729847
ENSMUSG00000001768	Rin2	2202.44	-0.219007	0.0542812	-4.03468	5.4677e-05	0.000732691
ENSMUSG00000055447	Cd47	1445.39	0.257213	0.0637921	4.03204	5.52941e-05	0.000740288
ENSMUSG00000025876	Unc5a	309.796	-0.471301	0.116986	-4.02869	5.60877e-05	0.00075023
ENSMUSG00000108616	-	2391.62	-0.220278	0.0546934	-4.02752	5.63687e-05	0.000753304
ENSMUSG00000022947	Cbr3	1003.63	-0.313512	0.0778607	-4.02658	5.65945e-05	0.000754268
ENSMUSG00000028145	Them4	706.315	0.349174	0.0867173	4.02658	5.65935e-05	0.000754268
ENSMUSG00000071072	Ptges3	2239.65	-0.264985	0.0658088	-4.0266	5.65903e-05	0.000754268
ENSMUSG00000054766	Set	4439.46	-0.19501	0.0484786	-4.02259	5.75618e-05	0.000766467
ENSMUSG00000017446	C1qtnf1	22.0201	1.82913	0.454816	4.0217	5.77789e-05	0.000768561
ENSMUSG00000022136	Dnajc3	2545.78	0.208967	0.0519621	4.02152	5.78234e-05	0.000768561
ENSMUSG00000042680	Garem1	402.981	0.427483	0.106361	4.01916	5.84059e-05	0.000775603
ENSMUSG00000034463	Scara3	346.033	0.456357	0.11363	4.01618	5.91494e-05	0.000784769
ENSMUSG00000036880	Acaa2	2863.1	-0.222561	0.0554263	-4.01544	5.93357e-05	0.000786531
ENSMUSG00000034663	Bmp2k	485.325	0.418231	0.104173	4.01477	5.95043e-05	0.000788057
ENSMUSG00000027035	Cers6	895.588	-0.319141	0.0795111	-4.01379	5.97518e-05	0.000790625
ENSMUSG00000037410	Tbc1d2b	996.613	0.29996	0.0747698	4.01178	6.02635e-05	0.000796679
ENSMUSG00000046523	Kctd4	404.911	-0.414352	0.10329	-4.01156	6.03199e-05	0.00079671
ENSMUSG00000046546	Fam43a	175.898	0.619343	0.154434	4.01041	6.06147e-05	0.000799885
ENSMUSG00000027379	Bub1	831.097	-0.325783	0.0812393	-4.01017	6.06746e-05	0.00079996
ENSMUSG00000028702	Rad54l	471.692	-0.410178	0.102317	-4.00888	6.10066e-05	0.000803618
ENSMUSG00000025001	Hells	848.953	-0.325085	0.0810981	-4.00854	6.10958e-05	0.000803945
ENSMUSG00000040624	Plekhg1	1469.43	0.287012	0.0716031	4.00836	6.11407e-05	0.000803945
ENSMUSG00000030110	Ret	112.871	0.814364	0.203217	4.00736	6.14004e-05	0.000806641
ENSMUSG00000030748	Il4ra	92.9535	0.876491	0.218843	4.00511	6.19874e-05	0.000813626
ENSMUSG00000045532	C1ql1	462.474	-0.496604	0.124033	-4.00382	6.23276e-05	0.000817363
ENSMUSG00000024810	Il33	1046.2	-0.286408	0.0715506	-4.00288	6.2576e-05	0.000819561
ENSMUSG00000062647	Rpl7a	9286.71	-0.208769	0.0521563	-4.00276	6.26065e-05	0.000819561
ENSMUSG00000046341	-	31.0872	1.55813	0.389541	3.99992	6.33628e-05	0.000828724
ENSMUSG00000025747	Tyms	584.038	-0.361191	0.0903581	-3.99733	6.40615e-05	0.00083712
ENSMUSG00000036661	Dennd3	173.23	0.615525	0.154079	3.99487	6.47295e-05	0.000845099
ENSMUSG00000030966	Trim21	355.531	0.44448	0.111325	3.99263	6.53442e-05	0.000852368
ENSMUSG00000026675	Hsd17b7	890.132	0.292141	0.0732122	3.99033	6.59822e-05	0.00085932
ENSMUSG00000029328	Hnrnpdl	5994.93	-0.174286	0.0436776	-3.99029	6.59938e-05	0.00085932
ENSMUSG00000046844	Vat1l	316.65	0.466071	0.116835	3.98914	6.63146e-05	0.000862734
ENSMUSG00000030739	Myh14	1368.55	0.274766	0.0689193	3.98678	6.69763e-05	0.000870574
ENSMUSG00000042312	S100a13	1025.59	0.286107	0.0717758	3.98612	6.71628e-05	0.000872228
ENSMUSG00000002325	Irf9	870.73	0.318688	0.0799966	3.98378	6.78289e-05	0.000879388
ENSMUSG00000028039	Efna3	284.081	0.480135	0.120523	3.98376	6.78336e-05	0.000879388
ENSMUSG00000069265	Hist1h3a	782.985	1.42477	0.358271	3.97681	6.98458e-05	0.000904679
ENSMUSG00000027820	Mme	67.5844	1.06997	0.269203	3.97457	7.05057e-05	0.000911622
ENSMUSG00000034201	Gas2l1	1413.17	0.261697	0.065842	3.97463	7.04897e-05	0.000911622
ENSMUSG00000039114	Nrn1	263.867	0.505513	0.127237	3.973	7.09728e-05	0.000916054
ENSMUSG00000055799	Tcf7l1	632.545	0.369897	0.0931011	3.97306	7.09543e-05	0.000916054
ENSMUSG00000057329	Bcl2	526.765	-0.385467	0.0971054	-3.96957	7.20026e-05	0.00092853
ENSMUSG00000003378	Grik5	3936.56	0.194338	0.0489988	3.96618	7.30344e-05	0.000941013
ENSMUSG00000029090	Adgra3	2964.92	-0.204343	0.0516031	-3.95989	7.49839e-05	0.000965286
ENSMUSG00000032418	Me1	5959.54	-0.184312	0.0465516	-3.95932	7.51649e-05	0.000966772
ENSMUSG00000037465	Klf10	1111.7	-0.271263	0.0685242	-3.95864	7.53771e-05	0.000968655
ENSMUSG00000027555	Car13	509.722	0.377542	0.0954477	3.95548	7.63815e-05	0.000980707
ENSMUSG00000043556	Fbxl7	383.873	0.415651	0.105131	3.95367	7.69622e-05	0.000987302
ENSMUSG00000023921	Mut	3307.26	-0.193046	0.0488386	-3.95274	7.72608e-05	0.00099027
ENSMUSG00000083992	-	91.8281	1.06819	0.270268	3.95233	7.73945e-05	0.000991121
ENSMUSG00000028517	Plpp3	14852	-0.177173	0.0448467	-3.95063	7.79454e-05	0.000997308
ENSMUSG00000021221	Dpf3	526.596	-0.418314	0.105965	-3.94764	7.89239e-05	0.00100895
ENSMUSG00000020541	Tom1l1	1742.43	0.249876	0.0633636	3.94352	8.02956e-05	0.0010256
ENSMUSG00000004040	Stat3	9409.85	0.168795	0.0428076	3.94312	8.04291e-05	0.00102641
ENSMUSG00000019194	Scn1b	1292.28	0.271915	0.0689681	3.94262	8.05969e-05	0.00102766
ENSMUSG00000026074	Map4k4	20492.6	-0.156922	0.0398125	-3.94152	8.09658e-05	0.00103147
ENSMUSG00000001891	Ugp2	5846.87	0.176249	0.044735	3.93986	8.15299e-05	0.00103776
ENSMUSG00000029017	Pmpcb	3355.43	-0.204158	0.0518231	-3.93952	8.16431e-05	0.00103831
ENSMUSG00000033342	Plppr5	330.874	0.440351	0.111787	3.93919	8.17584e-05	0.00103888
ENSMUSG00000028085	Gatb	685.565	-0.329347	0.0836146	-3.93887	8.18665e-05	0.00103935
ENSMUSG00000035469	Rcbtb1	2086.59	-0.223642	0.056785	-3.9384	8.20257e-05	0.00104048
ENSMUSG00000020121	Srgap1	1549.18	0.287623	0.07307	3.93626	8.27607e-05	0.0010489
ENSMUSG00000005354	Txn2	2859.81	-0.204734	0.0520306	-3.93488	8.32387e-05	0.00105224
ENSMUSG00000022108	Itm2b	18848.6	0.154174	0.0391777	3.93525	8.31113e-05	0.00105224
ENSMUSG00000093930	Hmgcs1	11034.7	0.164065	0.0416944	3.93495	8.3214e-05	0.00105224
ENSMUSG00000025283	Sat1	2765.13	0.265064	0.0673745	3.93418	8.34802e-05	0.00105439
ENSMUSG00000018583	G3bp1	4373.55	-0.183229	0.0466122	-3.93093	8.46181e-05	0.00106784
ENSMUSG00000042331	Specc1	8676.96	-0.203698	0.0518249	-3.9305	8.47708e-05	0.00106885
ENSMUSG00000022770	Dlg1	2721.25	0.205846	0.0523929	3.9289	8.53363e-05	0.00107506
ENSMUSG00000032178	Ilf3	4020.45	-0.200127	0.0509412	-3.92858	8.54493e-05	0.00107557
ENSMUSG00000032373	Car12	175.818	-0.594363	0.151346	-3.92718	8.59462e-05	0.0010809
ENSMUSG00000026836	Acvr1	12921.7	1.90805	0.48597	3.92626	8.62751e-05	0.00108411
ENSMUSG00000031209	Heph	298.014	-0.465832	0.118771	-3.9221	8.77815e-05	0.0011021
ENSMUSG00000026662	Sephs1	3506.81	-0.195512	0.0498722	-3.92025	8.84568e-05	0.00110963
ENSMUSG00000026483	Fam129a	40.8341	1.25825	0.320981	3.92002	8.85431e-05	0.00110977
ENSMUSG00000020777	Acox1	14430.1	0.152151	0.0388573	3.91562	9.01716e-05	0.00112922
ENSMUSG00000005846	Rsl1d1	2406.89	-0.212486	0.0542848	-3.91428	9.06744e-05	0.00113455
ENSMUSG00000063428	Ddo	357.223	0.453799	0.115976	3.91286	9.12078e-05	0.00114025
ENSMUSG00000026496	Parp1	3391.21	-0.206386	0.0527989	-3.90891	9.27144e-05	0.0011581
ENSMUSG00000024999	Noc3l	839.52	-0.297795	0.0762109	-3.90751	9.32529e-05	0.00116384
ENSMUSG00000022096	Hr	215.468	0.562091	0.143926	3.90543	9.40588e-05	0.00117243
ENSMUSG00000028884	Rpa2	961.353	-0.286472	0.0733581	-3.90512	9.41799e-05	0.00117243
ENSMUSG00000059005	Hnrnpa3	7184.56	-0.173203	0.0443524	-3.90516	9.41637e-05	0.00117243
ENSMUSG00000042942	Greb1l	63.9421	0.981616	0.251697	3.89999	9.6197e-05	0.00119653
ENSMUSG00000029752	Asns	1193.63	0.301005	0.0771859	3.89974	9.62974e-05	0.00119677
ENSMUSG00000102752	Gm7694	199.059	0.585167	0.150101	3.89849	9.67949e-05	0.00120194
ENSMUSG00000008540	Mgst1	3654.85	0.18232	0.046776	3.89773	9.7098e-05	0.00120469
ENSMUSG00000032187	Smarca4	6592.22	-0.185715	0.0476562	-3.89697	9.74038e-05	0.00120645
ENSMUSG00000034906	Ncaph	1677.03	-0.245095	0.062891	-3.89714	9.73347e-05	0.00120645
ENSMUSG00000034311	Kif4	933.895	-0.320657	0.0822994	-3.89622	9.77051e-05	0.00120916
ENSMUSG00000035666	Gtf3c4	2775.82	-0.210333	0.05399	-3.89578	9.78828e-05	0.00121034
ENSMUSG00000029201	Ugdh	1359.98	-0.282857	0.0726923	-3.89116	9.9766e-05	0.00123156
ENSMUSG00000031822	Gse1	859.979	0.367401	0.0944172	3.89126	9.97265e-05	0.00123156
ENSMUSG00000045328	Cenpe	1248.32	-0.307009	0.0789145	-3.8904	0.000100078	0.00123438
ENSMUSG00000022629	Kif21a	1847.9	0.276338	0.0710428	3.88974	0.000100352	0.00123673
ENSMUSG00000020844	Nxn	808.261	0.343099	0.0882249	3.88891	0.000100697	0.00123994
ENSMUSG00000020682	Mmp28	92.1324	0.861073	0.221433	3.88865	0.000100805	0.00124023
ENSMUSG00000025498	Irf7	112.26	0.787055	0.202591	3.88495	0.000102352	0.00125691
ENSMUSG00000052751	Repin1	1781.27	-0.256596	0.0660513	-3.88479	0.000102416	0.00125691
ENSMUSG00000071078	Nr2c2ap	82.084	0.884172	0.227586	3.88501	0.000102328	0.00125691
ENSMUSG00000096188	Cmtm4	4249.3	0.19297	0.0496842	3.88394	0.000102778	0.00126029
ENSMUSG00000026626	Ppp2r5a	2141.36	-0.217653	0.0560523	-3.88304	0.000103157	0.00126389
ENSMUSG00000040605	Bace2	536.816	0.372307	0.0959572	3.87993	0.000104486	0.00127911
ENSMUSG00000056296	Synpr	813.4	-0.332196	0.0856286	-3.8795	0.000104673	0.00128033
ENSMUSG00000029168	Dpysl5	339.273	0.444634	0.114763	3.87437	0.0001069	0.00130649
ENSMUSG00000026932	Nacc2	6168.99	0.17138	0.0442366	3.87417	0.000106989	0.00130649
ENSMUSG00000020656	Grhl1	247.28	0.498827	0.128807	3.87268	0.000107646	0.00131343
ENSMUSG00000100215	-	25.0617	1.80095	0.465342	3.87015	0.000108767	0.001326
ENSMUSG00000042109	Csdc2	1295.38	0.266981	0.0690087	3.86881	0.000109369	0.00133224
ENSMUSG00000061607	Mdc1	2044.5	-0.278221	0.0719705	-3.86577	0.000110739	0.00134781
ENSMUSG00000021794	Glud1	19987.4	0.156368	0.0404774	3.86309	0.000111961	0.00136156
ENSMUSG00000007670	Khsrp	2220.12	-0.211928	0.0548654	-3.86269	0.000112147	0.0013627
ENSMUSG00000045411	2410002F23Rik	963.597	-0.272843	0.0707084	-3.85871	0.000113987	0.00138392
ENSMUSG00000023186	Vwa5a	3339.83	0.193099	0.0500601	3.85734	0.000114626	0.00139052
ENSMUSG00000032492	Pth1r	64.6323	0.984535	0.255253	3.8571	0.000114742	0.00139079
ENSMUSG00000037012	Hk1	5028.24	0.167604	0.0434831	3.85446	0.000115986	0.0014047
ENSMUSG00000010830	Kdelr3	293.346	0.466576	0.121239	3.8484	0.00011889	0.00143869
ENSMUSG00000100863	-	103.097	1.02872	0.267398	3.84714	0.000119507	0.00144497
ENSMUSG00000021376	Tpmt	806.826	-0.305462	0.0794091	-3.84669	0.000119724	0.00144641
ENSMUSG00000035621	Midn	5282.52	-0.208881	0.0543164	-3.84564	0.000120236	0.0014514
ENSMUSG00000015291	Gdi1	8279.23	0.168023	0.043701	3.84482	0.00012064	0.00145272
ENSMUSG00000022358	Fbxo32	957.872	-0.280161	0.0728649	-3.84494	0.000120584	0.00145272
ENSMUSG00000030934	Oat	5257.59	-0.17329	0.0450685	-3.84504	0.000120533	0.00145272
ENSMUSG00000028037	Ifi44	195.329	0.619055	0.161083	3.84308	0.000121502	0.00146189
ENSMUSG00000029810	Tmem176b	7678.24	0.202139	0.0526053	3.84255	0.000121761	0.00146382
ENSMUSG00000034171	Faah	218.734	-0.534296	0.139086	-3.84148	0.000122295	0.00146904
ENSMUSG00000041650	Pcca	1590.01	-0.227694	0.0592836	-3.84075	0.000122657	0.00147218
ENSMUSG00000024665	Fads2	11761.6	-0.181684	0.0473095	-3.84033	0.000122869	0.00147353
ENSMUSG00000021065	Fut8	5873.71	-0.164972	0.0430322	-3.83368	0.000126241	0.00151274
ENSMUSG00000015476	Prrt1	270.114	0.515453	0.134543	3.83113	0.000127555	0.00152723
ENSMUSG00000025357	Dgka	492.731	0.384019	0.10031	3.82835	0.000129008	0.00154337
ENSMUSG00000042462	Dctpp1	390.523	-0.39526	0.103301	-3.8263	0.000130085	0.00155374
ENSMUSG00000075027	-	22.338	1.70516	0.445626	3.82643	0.000130015	0.00155374
ENSMUSG00000007029	Vars	1933.16	-0.244879	0.0640958	-3.82051	0.000133174	0.00158934
ENSMUSG00000005233	Spc25	1036.3	-0.302144	0.07917	-3.8164	0.000135413	0.00161476
ENSMUSG00000022562	Oplah	1103.23	0.264852	0.0694025	3.81618	0.000135533	0.00161488
ENSMUSG00000034024	Cct2	7190.71	-0.169711	0.0445054	-3.81326	0.000137147	0.0016328
ENSMUSG00000024795	Kif20b	708.053	-0.317644	0.0833158	-3.81253	0.000137552	0.00163629
ENSMUSG00000021047	Nova1	3117.68	-0.219557	0.0576216	-3.81033	0.000138783	0.0016496
ENSMUSG00000050244	Heatr1	1053.64	-0.290926	0.076373	-3.80928	0.000139373	0.00165527
ENSMUSG00000074637	Sox2	5723.15	0.207106	0.0543915	3.80769	0.00014027	0.00166459
ENSMUSG00000036402	Gng12	9231.76	-0.157386	0.0413372	-3.80738	0.000140445	0.00166532
ENSMUSG00000031337	Mtm1	902.232	0.290436	0.0763023	3.80638	0.000141015	0.00167074
ENSMUSG00000021938	Pspc1	1514.27	-0.256716	0.0674482	-3.80612	0.000141162	0.00167113
ENSMUSG00000040945	Rcc2	5447.38	-0.194071	0.0509964	-3.80559	0.000141465	0.00167338
ENSMUSG00000071647	Eml3	723.68	0.327399	0.0860467	3.8049	0.000141863	0.00167674
ENSMUSG00000046402	Rbp1	114.561	0.73739	0.193979	3.80139	0.000143888	0.00169931
ENSMUSG00000040253	Gbp7	659.05	-0.382446	0.100706	-3.79766	0.000146071	0.0017237
ENSMUSG00000018750	Zbtb4	1284.63	0.246142	0.0648623	3.79485	0.000147734	0.00173915
ENSMUSG00000029765	Plxna4	352.161	0.431469	0.113699	3.79485	0.000147732	0.00173915
ENSMUSG00000097730	-	28.8557	-1.47222	0.387942	-3.79494	0.000147677	0.00173915
ENSMUSG00000001123	Lgals9	95.3851	0.786979	0.207407	3.79437	0.000148019	0.00174027
ENSMUSG00000018169	Mfng	63.407	-1.16898	0.308088	-3.79429	0.000148065	0.00174027
ENSMUSG00000031425	Plp1	2662.78	-0.241843	0.0637584	-3.79312	0.000148767	0.00174712
ENSMUSG00000062044	Lmtk3	1339.19	0.245883	0.0648325	3.79259	0.000149087	0.00174948
ENSMUSG00000024064	Galnt14	44.793	1.16126	0.306305	3.79118	0.000149935	0.00175804
ENSMUSG00000027954	Efna1	50.0658	1.09564	0.2891	3.78984	0.000150746	0.00176613
ENSMUSG00000039934	Gsap	847.346	0.302012	0.0797393	3.78749	0.000152176	0.00178148
ENSMUSG00000017754	Pltp	2154.89	0.224857	0.0594285	3.78365	0.000154545	0.00180777
ENSMUSG00000041025	Iffo2	540.782	0.353257	0.0934105	3.78177	0.000155718	0.00182004
ENSMUSG00000057113	Npm1	7897.72	-0.161831	0.0428116	-3.78008	0.000156778	0.00183098
ENSMUSG00000054808	Actn4	4115.29	0.196787	0.05214	3.7742	0.000160521	0.00187321
ENSMUSG00000028063	Lmna	1092.75	0.29533	0.0783217	3.77073	0.00016277	0.00189795
ENSMUSG00000072082	Ccnf	1002.29	-0.275749	0.073149	-3.76968	0.000163456	0.00190445
ENSMUSG00000085172	-	33.4414	1.83565	0.487529	3.76521	0.000166408	0.00193731
ENSMUSG00000020393	Kremen1	1492.58	-0.274383	0.0729659	-3.76043	0.000169619	0.00197313
ENSMUSG00000021986	Amer2	2994.89	0.232574	0.0618514	3.76021	0.000169772	0.00197335
ENSMUSG00000002020	Ltbp2	23.9937	1.60703	0.427721	3.75719	0.000171831	0.00199571
ENSMUSG00000032194	Kank2	650.053	0.316778	0.0843752	3.7544	0.00017376	0.00201652
ENSMUSG00000030505	Prmt3	800.146	-0.295857	0.0788793	-3.75075	0.000176304	0.00204444
ENSMUSG00000026080	Chst10	996.938	-0.26772	0.0713861	-3.75032	0.000176612	0.0020464
ENSMUSG00000042489	Clspn	720.927	-0.317725	0.0847603	-3.74851	0.000177888	0.00205956
ENSMUSG00000028678	Kif2c	962.864	-0.295047	0.0787378	-3.74721	0.00017881	0.0020686
ENSMUSG00000026036	Nif3l1	907.218	-0.276198	0.0737363	-3.74576	0.000179851	0.00207901
ENSMUSG00000020432	Tcn2	4152.4	0.185727	0.0495994	3.74455	0.000180721	0.00208743
ENSMUSG00000000058	Cav2	4576.85	0.182676	0.0487992	3.74343	0.000181524	0.00209507
ENSMUSG00000034908	Sidt2	4348.02	0.170625	0.0455915	3.74248	0.000182211	0.0020997
ENSMUSG00000038042	Ptpdc1	1250.56	0.283903	0.0758594	3.74249	0.000182207	0.0020997
ENSMUSG00000026134	Prim2	681.542	-0.324355	0.0866859	-3.74173	0.000182758	0.00210436
ENSMUSG00000033355	Rtp4	297.574	0.597057	0.159707	3.73845	0.000185157	0.00213032
ENSMUSG00000045095	Magi1	2588.04	-0.214701	0.0574446	-3.73754	0.000185832	0.00213642
ENSMUSG00000005413	Hmox1	4100.58	-0.217799	0.0582806	-3.73707	0.000186175	0.00213724
ENSMUSG00000030237	Slco1a4	228.889	0.51885	0.13884	3.73705	0.000186194	0.00213724
ENSMUSG00000024525	Impa2	431.146	0.372291	0.0996435	3.73623	0.000186799	0.00214251
ENSMUSG00000072825	Cep170b	1843.42	0.225264	0.0603195	3.73452	0.000188074	0.00215546
ENSMUSG00000018500	Adora2b	228.609	-0.540179	0.144738	-3.73212	0.000189872	0.00217437
ENSMUSG00000063316	LOC108167922; Rpl27	1792.9	-0.228215	0.061201	-3.72894	0.00019229	0.00220035
ENSMUSG00000064037	Gpn1	837.263	-0.284728	0.0763998	-3.72682	0.000193912	0.00221719
ENSMUSG00000052298	Cdc42se2	4641.98	-0.179943	0.04829	-3.72631	0.000194305	0.00221996
ENSMUSG00000020460	Rps27a	4189.93	-0.196234	0.0526662	-3.72599	0.000194552	0.00222106
ENSMUSG00000071234	Syndig1l	21.1397	-1.8555	0.498372	-3.72313	0.000196769	0.00224463
ENSMUSG00000026586	Prrx1	1401.19	0.240881	0.0647041	3.72281	0.000197019	0.00224574
ENSMUSG00000030170	Wnt5b	228.729	0.556879	0.149605	3.72232	0.000197402	0.00224836
ENSMUSG00000025795	Rassf3	900.808	-0.288744	0.0776435	-3.71884	0.000200139	0.00227777
ENSMUSG00000071648	Rom1	241.134	0.500238	0.134568	3.71736	0.000201313	0.00228937
ENSMUSG00000042354	Gnl3	952.571	-0.286115	0.0770965	-3.71113	0.000206338	0.00234471
ENSMUSG00000039470	Zdhhc2	2268.14	-0.223658	0.0603157	-3.70812	0.000208806	0.00237092
ENSMUSG00000034402	Kcnh5	57.2841	0.999677	0.269774	3.70561	0.00021088	0.00239262
ENSMUSG00000026519	Tmem63a	495.586	0.376428	0.101627	3.70402	0.000212213	0.0024059
ENSMUSG00000024269	Tpgs2	1344.72	-0.255446	0.0690324	-3.70038	0.000215281	0.0024388
ENSMUSG00000022788	Fgd4	417.56	0.420943	0.11377	3.69994	0.000215647	0.00244107
ENSMUSG00000024900	Cpt1a	6003.09	-0.19139	0.0517341	-3.6995	0.000216022	0.00244179
ENSMUSG00000060780	Lrrtm1	134.104	-0.634435	0.171493	-3.69948	0.000216042	0.00244179
ENSMUSG00000021710	Nln	2359.43	-0.223523	0.0604347	-3.69859	0.000216801	0.00244849
ENSMUSG00000041632	Mrps27	593.119	-0.34369	0.0929574	-3.69729	0.000217916	0.0024592
ENSMUSG00000026000	Lancl1	2665.86	0.204573	0.0553605	3.69528	0.000219643	0.00247679
ENSMUSG00000031385	Plxnb3	438.61	-0.370453	0.100309	-3.69313	0.000221511	0.00249594
ENSMUSG00000022199	Slc22a17	7920.77	-0.201272	0.0545472	-3.68987	0.000224372	0.00252624
ENSMUSG00000025171	Ubtd1	920.849	0.318285	0.0862757	3.68916	0.000224994	0.00253131
ENSMUSG00000030495	Slc7a10	108.337	-0.711584	0.192903	-3.68881	0.000225304	0.00253286
ENSMUSG00000106464	-	730.639	0.319186	0.0865675	3.68714	0.000226792	0.00254765
ENSMUSG00000022661	Cd200	1065.59	0.259878	0.070511	3.68563	0.000228137	0.00256037
ENSMUSG00000041912	Tdrkh	1272.12	-0.272315	0.0738886	-3.68548	0.000228272	0.00256037
ENSMUSG00000078185	Chml	745.874	0.332622	0.0902768	3.68447	0.000229179	0.00256859
ENSMUSG00000027071	P2rx3	60.914	0.952209	0.258726	3.68037	0.000232893	0.00260668
ENSMUSG00000036768	Kif15	858.37	-0.298561	0.0811233	-3.68033	0.000232932	0.00260668
ENSMUSG00000036634	Mag	202.29	-0.528914	0.143736	-3.67977	0.000233448	0.00261047
ENSMUSG00000050856	Atp5k	2422.77	-0.206826	0.0562328	-3.67803	0.00023504	0.00262627
ENSMUSG00000032737	Inppl1	6449.27	-0.176518	0.0480091	-3.67675	0.000236221	0.00263747
ENSMUSG00000021133	Susd6	7356.37	0.180575	0.0491217	3.67607	0.000236854	0.00264254
ENSMUSG00000017057	Il13ra1	188.565	0.551848	0.150215	3.67372	0.000239045	0.00266295
ENSMUSG00000038497	Tmco3	4709.44	0.188142	0.0512125	3.67375	0.000239012	0.00266295
ENSMUSG00000020773	Trim47	298.54	0.489974	0.133409	3.67273	0.000239978	0.0026693
ENSMUSG00000024777	Ppp2r5b	1846.34	0.225415	0.0613731	3.67287	0.000239845	0.0026693
ENSMUSG00000026173	Plcd4	4490.03	-0.175362	0.0477509	-3.67244	0.000240249	0.0026703
ENSMUSG00000038576	Susd4	811.455	-0.281039	0.0765414	-3.67172	0.000240923	0.00267577
ENSMUSG00000028988	Ctnnbip1	888.188	0.290139	0.0790519	3.67024	0.000242324	0.00268931
ENSMUSG00000028923	Necap2	1930.68	0.22561	0.0615015	3.66837	0.000244104	0.00270701
ENSMUSG00000037896	Rcor1	989.989	0.278958	0.0760525	3.66796	0.000244491	0.00270927
ENSMUSG00000021493	Pdlim7	408.894	0.403744	0.110175	3.66457	0.000247752	0.00274128
ENSMUSG00000031075	Ano1	125.652	0.700231	0.191074	3.6647	0.000247625	0.00274128
ENSMUSG00000070526	Peg12	457.442	-0.361006	0.0985525	-3.66308	0.000249202	0.00275526
ENSMUSG00000015533	Itga2	110.471	0.74319	0.202964	3.66169	0.000250559	0.00276818
ENSMUSG00000034714	Ttyh2	1975.88	-0.214449	0.0585894	-3.6602	0.000252018	0.00278222
ENSMUSG00000032399	Rpl4	16257.5	-0.150231	0.0410511	-3.6596	0.000252607	0.00278663
ENSMUSG00000034640	Tiparp	1214.51	0.243047	0.0664173	3.65938	0.000252822	0.00278691
ENSMUSG00000068758	Il3ra	172.883	0.565615	0.154636	3.65772	0.000254466	0.00280293
ENSMUSG00000020614	Fam20a	802.361	0.317339	0.0867664	3.65739	0.000254792	0.00280443
ENSMUSG00000000561	Wdr77	974.268	-0.258877	0.0708763	-3.65252	0.000259682	0.00285612
ENSMUSG00000041703	Zic5	123.848	0.65497	0.179347	3.65197	0.000260232	0.00286003
ENSMUSG00000069171	Nr2f1	1095.11	0.250119	0.0685026	3.65124	0.000260976	0.00286607
ENSMUSG00000028041	Adam15	2471.19	0.215467	0.0590282	3.65024	0.000262	0.00287375
ENSMUSG00000037035	Inhbb	648.2	-0.343326	0.0940574	-3.65017	0.000262066	0.00287375
ENSMUSG00000035283	Adrb1	710.869	0.300982	0.0824649	3.64981	0.00026243	0.00287559
ENSMUSG00000007783	Cpt1c	6764.52	0.195635	0.0536724	3.64498	0.000267411	0.002928
ENSMUSG00000054256	Msi1	2509.85	0.214487	0.0589039	3.64131	0.000271256	0.00296789
ENSMUSG00000017499	Cdc6	378.176	-0.389012	0.106942	-3.6376	0.000275193	0.00300874
ENSMUSG00000033022	Cdo1	1477.37	-0.315036	0.0866129	-3.63729	0.000275517	0.00301004
ENSMUSG00000090191	-	104.885	0.715654	0.196869	3.63517	0.000277794	0.00303267
ENSMUSG00000034377	Tulp4	2641.52	0.252593	0.0694894	3.63498	0.000278001	0.00303269
ENSMUSG00000080242	-	1124.07	0.32855	0.0904549	3.63219	0.000281021	0.00306336
ENSMUSG00000030541	Idh2	2274.88	-0.200796	0.0552868	-3.63189	0.000281352	0.0030647
ENSMUSG00000025592	Dach2	222.393	0.504459	0.13892	3.6313	0.000282	0.00306949
ENSMUSG00000050379	2018-09-06	816.872	-0.299429	0.0825415	-3.62761	0.000286052	0.00311129
ENSMUSG00000050271	Prag1	1613.05	-0.235442	0.0649419	-3.62542	0.000288489	0.00313549
ENSMUSG00000013593	Ndufs2	9234.07	-0.147807	0.0407827	-3.62426	0.000289791	0.00314731
ENSMUSG00000001334	Fndc5	523.254	0.337906	0.0933384	3.62023	0.000294342	0.00319438
ENSMUSG00000021236	Entpd5	3085.87	0.184529	0.0509946	3.61861	0.00029619	0.00321003
ENSMUSG00000028089	Chd1l	702.545	-0.300216	0.082965	-3.61858	0.00029622	0.00321003
ENSMUSG00000019894	Slc6a15	469.693	-0.357651	0.0988548	-3.61794	0.000296956	0.0032129
ENSMUSG00000031819	Emc8	2812.82	0.189207	0.0522943	3.61812	0.000296756	0.0032129
ENSMUSG00000037474	Dtl	700.97	-0.311476	0.0860959	-3.61778	0.000297139	0.0032129
ENSMUSG00000040195	Nemp1	413.523	-0.369922	0.102264	-3.61731	0.00029768	0.00321639
ENSMUSG00000020484	Xbp1	875.125	0.279698	0.0773475	3.61612	0.000299051	0.00322883
ENSMUSG00000018339	Gpx3	1982.05	0.199246	0.0551047	3.61578	0.000299446	0.00323073
ENSMUSG00000017466	Timp2	7308.54	0.156391	0.0432645	3.61476	0.000300629	0.00323746
ENSMUSG00000037573	Tob1	2440.45	0.202803	0.0561056	3.61467	0.00030073	0.00323746
ENSMUSG00000046364	Rpl27a	3075.69	-0.221951	0.0613981	-3.61494	0.000300414	0.00323746
ENSMUSG00000058756	Thra	6096.74	0.173905	0.048155	3.61135	0.000304603	0.00327676
ENSMUSG00000003411	Rab3b	2891.67	0.235261	0.0651691	3.61001	0.00030619	0.00329143
ENSMUSG00000025701	Alox5	406.91	0.417607	0.115688	3.60976	0.000306482	0.00329217
ENSMUSG00000026657	Frmd4a	1627.48	-0.222035	0.0615548	-3.60711	0.000309627	0.00332352
ENSMUSG00000022456	2018-09-03	1901.29	-0.227155	0.0629887	-3.60628	0.000310617	0.00333173
ENSMUSG00000020431	Adcy1	1320.27	0.328148	0.0910805	3.60283	0.000314767	0.00337378
ENSMUSG00000017716	Birc5	915.318	-0.288	0.0799535	-3.6021	0.000315661	0.0033809
ENSMUSG00000032854	Ugt8a	468.888	-0.363977	0.101066	-3.60138	0.000316529	0.00338527
ENSMUSG00000046240	Hepacam	10754.5	0.147065	0.0408337	3.60155	0.00031632	0.00338527
ENSMUSG00000034023	Fancd2	508.194	-0.342084	0.0950073	-3.60061	0.000317473	0.00339291
ENSMUSG00000032666	1700025G04Rik	1894.8	-0.228936	0.0636247	-3.59823	0.000320386	0.00342156
ENSMUSG00000026360	Rgs2	225.292	0.534753	0.148767	3.59456	0.00032494	0.00346767
ENSMUSG00000035722	Abca7	796.092	0.287065	0.0798829	3.59358	0.000326171	0.00347829
ENSMUSG00000000028	Cdc45	497.801	-0.344639	0.0959342	-3.59245	0.000327581	0.00348828
ENSMUSG00000028434	Epb41l4b	173.962	0.540584	0.150475	3.59251	0.000327503	0.00348828
ENSMUSG00000026159	Agfg1	3429.87	-0.174881	0.048711	-3.59018	0.000330452	0.00351631
ENSMUSG00000018411	Mapt	3439.85	-0.228815	0.0637846	-3.58731	0.000334107	0.00355263
ENSMUSG00000029408	Abcb9	283.082	0.483041	0.134699	3.58607	0.000335699	0.00356699
ENSMUSG00000039982	Dtx4	3213.7	-0.178204	0.0496991	-3.58566	0.000336232	0.00357007
ENSMUSG00000037935	Smarce1	2173.7	-0.19546	0.0545179	-3.58524	0.00033677	0.00357321
ENSMUSG00000034780	B3galt1	685.419	0.304654	0.0849969	3.58429	0.00033799	0.00358357
ENSMUSG00000058690	Ccser2	7118.24	-0.174424	0.0486796	-3.58311	0.000339529	0.0035973
ENSMUSG00000047945	Marcksl1	14570.7	-0.186271	0.051994	-3.58255	0.000340251	0.00360236
ENSMUSG00000030560	Ctsc	2804.98	0.181511	0.0506815	3.58141	0.000341746	0.00361558
ENSMUSG00000027004	Frzb	270.552	-0.539708	0.150716	-3.58096	0.000342329	0.00361915
ENSMUSG00000029838	Ptn	58383.6	0.140761	0.0393236	3.57956	0.000344176	0.00363274
ENSMUSG00000037211	Spry1	4739.67	0.204275	0.0570692	3.57942	0.000344354	0.00363274
ENSMUSG00000050148	Ubqln2	3994.98	-0.184505	0.0515445	-3.57952	0.000344231	0.00363274
ENSMUSG00000047246	Hist1h2be	172.331	0.559302	0.156316	3.57803	0.000346199	0.00364958
ENSMUSG00000030207	Fam234b	5964.06	-0.16302	0.0455737	-3.57706	0.000347476	0.00366043
ENSMUSG00000042029	Ncapg2	1111.45	-0.256836	0.0718216	-3.57603	0.000348845	0.00367223
ENSMUSG00000034098	Fstl5	133.56	0.626469	0.175302	3.57365	0.000352045	0.00370326
ENSMUSG00000019851	Perp	766.875	0.356874	0.0999032	3.57219	0.000354004	0.00371855
ENSMUSG00000038871	Bpgm	1627.44	-0.209298	0.0585905	-3.57222	0.000353967	0.00371855
ENSMUSG00000040296	Ddx58	1072.7	0.301714	0.0845089	3.5702	0.000356709	0.0037443
ENSMUSG00000022253	Nadk2	3938.34	-0.170391	0.0477367	-3.5694	0.0003578	0.00375041
ENSMUSG00000031333	Abcb7	1321.99	-0.240899	0.0674868	-3.56957	0.000357564	0.00375041
ENSMUSG00000035596	Mboat7	3119.07	0.183113	0.0513486	3.56607	0.000362379	0.0037957
ENSMUSG00000023092	Fhl1	2767.87	0.186497	0.0523245	3.56423	0.000364924	0.00381964
ENSMUSG00000057322	Rpl38	1631.88	-0.299134	0.0840371	-3.55955	0.000371496	0.00388567
ENSMUSG00000021186	Fbln5	82.2954	0.816806	0.229719	3.55567	0.00037701	0.00393724
ENSMUSG00000030346	Rad51ap1	385.39	-0.412208	0.115935	-3.55552	0.000377228	0.00393724
ENSMUSG00000035455	Fignl1	777.992	-0.276814	0.0778504	-3.55571	0.000376955	0.00393724
ENSMUSG00000022962	Gart	1287.16	-0.227624	0.0640263	-3.55516	0.000377751	0.0039399
ENSMUSG00000024976	Shoc2	1689.79	0.208462	0.0586426	3.55479	0.000378282	0.00394265
ENSMUSG00000042846	Lrrtm3	577.66	-0.314827	0.0886073	-3.55306	0.000380781	0.00396589
ENSMUSG00000005981	Trap1	2957.61	-0.181116	0.0510093	-3.55065	0.000384275	0.00399662
ENSMUSG00000053838	Nudcd3	2688.39	-0.189399	0.0533394	-3.55083	0.000384015	0.00399662
ENSMUSG00000001175	Calm1	13303.8	-0.1367	0.0385065	-3.55006	0.000385145	0.00400002
ENSMUSG00000029580	Actb	30154.6	-0.178408	0.050254	-3.55012	0.000385052	0.00400002
ENSMUSG00000042804	Gpr153	851.759	0.325648	0.0917452	3.54948	0.000385988	0.00400313
ENSMUSG00000068566	Myadm	319.67	0.416901	0.117453	3.5495	0.000385959	0.00400313
ENSMUSG00000038759	Nup205	2280.6	-0.237899	0.0670316	-3.54905	0.000386617	0.00400683
ENSMUSG00000038521	C1s1	205.803	0.500049	0.141071	3.54467	0.000393105	0.00407121
ENSMUSG00000039187	Fanci	490.082	-0.346606	0.0979126	-3.53995	0.000400196	0.00413883
ENSMUSG00000041809	Efhc1	93.2077	0.803392	0.22694	3.5401	0.000399972	0.00413883
ENSMUSG00000021782	Dlg5	4894.05	0.202766	0.057286	3.53953	0.000400839	0.00414257
ENSMUSG00000017760	Ctsa	4575.82	0.183721	0.0519333	3.53764	0.000403723	0.00416944
ENSMUSG00000037447	Arid5a	323.922	0.43568	0.123208	3.53614	0.000406014	0.00419017
ENSMUSG00000041057	Wdr43	1351.69	-0.226862	0.064183	-3.5346	0.000408389	0.00421173
ENSMUSG00000029186	Pi4k2b	507.074	0.348477	0.0986605	3.53209	0.000412295	0.00424903
ENSMUSG00000038335	Tsr1	764.164	-0.274458	0.0777852	-3.52841	0.000418061	0.00430285
ENSMUSG00000044783	Hjurp; A730008H23Rik	4865.41	-0.185026	0.0524393	-3.52839	0.000418102	0.00430285
ENSMUSG00000025794	Rpl14	4197.05	-0.197096	0.0558835	-3.5269	0.00042045	0.004324
ENSMUSG00000029819	Npy	15.8261	1.94154	0.550565	3.52644	0.000421182	0.0043285
ENSMUSG00000073411	H2-D1	4479.53	0.15886	0.0450539	3.526	0.000421892	0.00433278
ENSMUSG00000041219	Arhgap11a	1764.9	-0.21231	0.0602381	-3.52451	0.000424262	0.00435408
ENSMUSG00000027605	Acss2	976.522	0.263574	0.0748374	3.52196	0.000428372	0.00439044
ENSMUSG00000041324	Inhba	34.1594	1.26392	0.35887	3.52194	0.000428401	0.00439044
ENSMUSG00000026203	Dnajb2	926.299	0.269693	0.0766143	3.52014	0.000431322	0.0044173
ENSMUSG00000030677	Kif22	1055.16	-0.268803	0.0763659	-3.51994	0.000431641	0.0044175
ENSMUSG00000039748	Exo1	410.763	-0.359322	0.102131	-3.51826	0.000434386	0.00444251
ENSMUSG00000031948	Kars	2597.28	-0.182453	0.0518775	-3.517	0.000436462	0.00446063
ENSMUSG00000032376	Usp3	1155.92	-0.237736	0.0676134	-3.51611	0.000437914	0.00447237
ENSMUSG00000018102	Hist1h2bc	1356.04	0.254355	0.072351	3.51557	0.000438813	0.00447845
ENSMUSG00000030107	Usp18	144.917	0.617765	0.176105	3.50794	0.000451591	0.00460567
ENSMUSG00000041498	Kif14	405.258	-0.398239	0.113549	-3.5072	0.000452849	0.0046153
ENSMUSG00000025083	Afap1l2	996.867	-0.297719	0.0849195	-3.5059	0.000455067	0.0046347
ENSMUSG00000062960	Kdr	45.2691	1.15418	0.329287	3.5051	0.000456438	0.00464545
ENSMUSG00000006127	Inpp5k	602.342	0.326204	0.093099	3.50384	0.000458608	0.00466431
ENSMUSG00000040383	Aqr	2729.23	-0.192545	0.0549765	-3.50232	0.000461232	0.00468776
ENSMUSG00000037852	Cpe	40378.2	-0.128826	0.0368121	-3.49955	0.000466048	0.00473344
ENSMUSG00000056679	Gpr173	662.739	0.289726	0.0827978	3.4992	0.000466655	0.00473633
ENSMUSG00000009418	Nav1	3724.2	0.480473	0.137384	3.4973	0.000469993	0.00476365
ENSMUSG00000030432	Rpl28	2981.77	-0.196944	0.0563122	-3.49735	0.000469906	0.00476365
ENSMUSG00000032815	Fanca	362.354	-0.386966	0.11077	-3.4934	0.000476905	0.00483039
ENSMUSG00000033948	Zswim5	1933.95	0.202263	0.0579206	3.49207	0.000479292	0.00484789
ENSMUSG00000045817	Zfp36l2	1525.38	-0.244825	0.0701072	-3.49215	0.000479149	0.00484789
ENSMUSG00000032047	Acat1	4367.88	-0.180871	0.051804	-3.49146	0.000480395	0.00485238
ENSMUSG00000049176	Frmpd4	27.8161	1.36512	0.390988	3.49147	0.000480377	0.00485238
ENSMUSG00000034755	Pcdh11x	664.392	-0.365748	0.104779	-3.49067	0.000481817	0.00486341
ENSMUSG00000002835	Chaf1a	690.776	-0.29975	0.0859323	-3.48822	0.000486255	0.00489813
ENSMUSG00000030688	Stard10	742.76	0.276587	0.0792914	3.48824	0.000486209	0.00489813
ENSMUSG00000042873	Lhfpl4	1246.23	-0.234699	0.0672784	-3.48848	0.000485771	0.00489813
ENSMUSG00000024989	Cep55	381.093	-0.366185	0.105	-3.48748	0.000487592	0.00490824
ENSMUSG00000020689	Itgb3	232.131	0.46795	0.134218	3.48649	0.000489409	0.00492318
ENSMUSG00000040813	Tex264	1287.13	0.250118	0.0717452	3.4862	0.000489931	0.00492506
ENSMUSG00000024663	Rab3il1	207.071	0.498017	0.14287	3.48581	0.000490647	0.0049289
ENSMUSG00000031428	Zcchc18	1239.39	0.237649	0.0682165	3.48374	0.000494458	0.00496073
ENSMUSG00000042659	Arrdc4	866.218	0.25696	0.0737602	3.48372	0.00049449	0.00496073
ENSMUSG00000012405	Rpl15	4047.03	-0.17721	0.0509122	-3.48069	0.000500121	0.00501381
ENSMUSG00000021895	Arhgef3	596.022	-0.321716	0.092493	-3.47827	0.00050466	0.00505586
ENSMUSG00000015937	H2afy	1915.57	-0.212928	0.0612603	-3.4758	0.000509337	0.00509926
ENSMUSG00000041828	Abca8a	23.5164	1.56312	0.449978	3.47378	0.000513191	0.00513435
ENSMUSG00000013921	Clip3	7157.09	0.148947	0.0428825	3.47337	0.000513969	0.00513864
ENSMUSG00000058420	Syt17	305.148	0.416277	0.119857	3.47311	0.000514474	0.0051402
ENSMUSG00000073988	Ttpa	1724.65	-0.206966	0.0596263	-3.47105	0.00051842	0.00517612
ENSMUSG00000027654	Fam83d	888.893	0.276487	0.0796611	3.47078	0.000518942	0.00517782
ENSMUSG00000073838	Tufm	1850.44	-0.228018	0.0657132	-3.4699	0.000520649	0.00519133
ENSMUSG00000025351	Cd63	11356	-0.176308	0.0508293	-3.46863	0.000523124	0.00521248
ENSMUSG00000003810	Mast2	2116.87	-0.190157	0.0548314	-3.46804	0.000524274	0.00522041
ENSMUSG00000022074	Tnfrsf10b	1653.18	0.231756	0.0668471	3.46696	0.000526381	0.00523785
ENSMUSG00000021256	Vash1	2870.59	-0.233057	0.067241	-3.466	0.000528271	0.0052531
ENSMUSG00000045752	Tssc4	5070.65	-0.179692	0.0518621	-3.46481	0.00053061	0.0052728
ENSMUSG00000022296	Baalc	115.673	-0.684972	0.197745	-3.46392	0.000532369	0.00528671
ENSMUSG00000037940	Inpp4b	279.711	-0.429727	0.124111	-3.46244	0.000535299	0.00531223
ENSMUSG00000031490	Eif4ebp1	450.048	0.37045	0.107163	3.4569	0.000546429	0.00541621
ENSMUSG00000034586	Hid1	785.725	0.273291	0.0790619	3.45668	0.000546881	0.00541621
ENSMUSG00000060639	Hist1h4i	308.585	0.479236	0.13864	3.45669	0.00054686	0.00541621
ENSMUSG00000021728	Emb	153.322	0.590188	0.170827	3.4549	0.000550505	0.00544844
ENSMUSG00000020723	Cacng4	1876.08	-0.228724	0.0662091	-3.45457	0.000551171	0.00545138
ENSMUSG00000028718	Stil	435.989	-0.384579	0.111384	-3.45274	0.00055493	0.00548149
ENSMUSG00000062098	Btbd3	1435.84	0.212768	0.0616233	3.45272	0.00055496	0.00548149
ENSMUSG00000027239	Mdk	312.919	-0.397703	0.115273	-3.45011	0.000560362	0.00553114
ENSMUSG00000039081	Zfp503	291.644	0.470867	0.136546	3.44841	0.000563891	0.00556224
ENSMUSG00000022462	Slc38a2	4146.51	0.172031	0.049933	3.44523	0.000570569	0.00562435
ENSMUSG00000010358	Ifi35	118.549	0.677608	0.196729	3.44437	0.0005724	0.00563296
ENSMUSG00000035934	Pknox2	873.996	0.28981	0.0841426	3.44428	0.000572591	0.00563296
ENSMUSG00000059878	Zfp422	2099.07	-0.19073	0.0553715	-3.44456	0.000571997	0.00563296
ENSMUSG00000037062	Sh3glb1	7339.06	0.144726	0.0420229	3.44398	0.000573223	0.00563541
ENSMUSG00000001017	Chtop	6468.15	-0.145271	0.0421845	-3.44371	0.000573792	0.00563725
ENSMUSG00000034595	Ppp1r18	1048.24	0.244142	0.0709011	3.44342	0.000574406	0.00563952
ENSMUSG00000028068	Iqgap3	602.561	-0.313799	0.0911634	-3.44215	0.0005771	0.00565842
ENSMUSG00000052798	Nup107	729.546	-0.296598	0.086166	-3.44217	0.000577066	0.00565842
ENSMUSG00000026019	Wdr12	857.632	-0.267507	0.0777211	-3.44189	0.00057767	0.00566024
ENSMUSG00000044768	D1Ertd622e	907.673	0.249845	0.072614	3.44072	0.000580164	0.0056809
ENSMUSG00000022816	Fstl1	3283.18	0.18861	0.0548234	3.44032	0.000581023	0.00568553
ENSMUSG00000037466	Tedc1	606.599	-0.303975	0.088362	-3.44011	0.000581477	0.0056862
ENSMUSG00000043421	Hilpda	278.591	-0.451119	0.131168	-3.43925	0.000583323	0.00570047
ENSMUSG00000020591	Ntsr2	663.574	-0.290328	0.0844604	-3.43745	0.000587228	0.00573482
ENSMUSG00000053644	Aldh7a1	3980.43	-0.158537	0.0461385	-3.4361	0.000590152	0.00575956
ENSMUSG00000010651	Acaa1b	207.838	0.542831	0.158017	3.43527	0.000591961	0.00577266
ENSMUSG00000021559	Dapk1	2064.62	0.201194	0.0585696	3.43513	0.000592278	0.00577266
ENSMUSG00000028524	Sgip1	500.128	-0.335589	0.0977392	-3.43351	0.000595815	0.00580075
ENSMUSG00000052565	Hist1h1d	57.0146	0.951715	0.277189	3.43345	0.000595949	0.00580075
ENSMUSG00000033933	Vhl	2155.05	-0.195573	0.0569788	-3.43237	0.00059832	0.00581998
ENSMUSG00000031373	Car5b	541.508	0.308275	0.0898272	3.43187	0.000599433	0.00582697
ENSMUSG00000058672	Tubb2a	4789.38	-0.169574	0.04947	-3.42782	0.000608439	0.0059106
ENSMUSG00000030987	Stim1	1444.77	0.223089	0.0650932	3.42722	0.000609786	0.00591509
ENSMUSG00000037275	Gemin5	1024.3	-0.241841	0.070568	-3.42706	0.000610152	0.00591509
ENSMUSG00000042532	Golga7b	69.4597	-0.818581	0.238869	-3.4269	0.000610507	0.00591509
ENSMUSG00000062075	Lmnb2	871.253	-0.259048	0.0755915	-3.42695	0.000610395	0.00591509
ENSMUSG00000043259	Fam13c	1208.16	-0.226519	0.0661064	-3.42658	0.000611227	0.00591817
ENSMUSG00000052534	Pbx1	3620.77	0.17996	0.0525312	3.42577	0.000613066	0.00593208
ENSMUSG00000001525	Tubb5	15249.8	-0.166769	0.048734	-3.42202	0.000621581	0.00601052
ENSMUSG00000032788	Pdxk	1107.03	-0.234131	0.0684355	-3.42119	0.000623475	0.00602488
ENSMUSG00000024498	Tcerg1	1836.96	-0.203594	0.059551	-3.41882	0.000628943	0.00607374
ENSMUSG00000027878	Notch2	1152.05	-0.316563	0.092623	-3.41776	0.000631389	0.00609336
ENSMUSG00000028104	Polr3gl	327.761	0.393803	0.115426	3.41175	0.00064547	0.00622517
ENSMUSG00000022314	Rad21	8737.27	-0.135459	0.0397202	-3.41033	0.000648839	0.00625357
ENSMUSG00000029381	Shroom3	387.372	0.359492	0.10542	3.41007	0.000649455	0.00625541
ENSMUSG00000032741	Tpcn1	1792.8	0.212479	0.0623156	3.40973	0.000650273	0.00625919
ENSMUSG00000018377	Vezf1	3237.71	-0.164461	0.0482395	-3.40926	0.000651402	0.00626597
ENSMUSG00000038644	Pold1	896.578	-0.266526	0.0781878	-3.40879	0.00065252	0.00627262
ENSMUSG00000036225	Kctd1	977.169	0.264399	0.0775816	3.40801	0.000654382	0.00627823
ENSMUSG00000048216	Gpr85	609.364	0.294652	0.0864505	3.40833	0.00065362	0.00627823
ENSMUSG00000060675	Pla2g16	1289.1	-0.218756	0.0641868	-3.40812	0.000654126	0.00627823
ENSMUSG00000026442	Nfasc	6233.32	0.230989	0.0678079	3.40652	0.000657972	0.00630856
ENSMUSG00000028745	Capzb	7290.41	0.170771	0.0501336	3.40631	0.000658468	0.00630921
ENSMUSG00000037029	Zfp146	2074.01	-0.187968	0.0552146	-3.40432	0.000663293	0.00635131
ENSMUSG00000086815	3110082J24Rik	252.282	-0.462221	0.135836	-3.40278	0.000667038	0.00638302
ENSMUSG00000022367	Has2	87.3047	-0.741048	0.217944	-3.40018	0.000673406	0.00643977
ENSMUSG00000001131	Timp1	295.579	0.421722	0.124048	3.39966	0.000674689	0.00644786
ENSMUSG00000029528	Pxn	1703.1	0.208701	0.0613954	3.39929	0.000675619	0.00645256
ENSMUSG00000021608	Lpcat1	3846.74	-0.207251	0.0609953	-3.39783	0.000679233	0.00648287
ENSMUSG00000028559	Osbpl9	1642.06	0.211649	0.0622965	3.39745	0.000680173	0.00648343
ENSMUSG00000044519	Zfp488	99.7759	-0.730897	0.215123	-3.39758	0.000679846	0.00648343
ENSMUSG00000026113	Inpp4a	712.142	0.278434	0.0819667	3.39692	0.000681492	0.00649181
ENSMUSG00000042719	Naa25	1066.25	-0.25052	0.0737666	-3.39611	0.000683503	0.00650675
ENSMUSG00000029094	Afap1	1428.55	-0.21844	0.0643246	-3.39589	0.000684047	0.00650772
ENSMUSG00000032826	Ank2	18460	-0.180935	0.0533062	-3.39426	0.000688151	0.00654254
ENSMUSG00000090946	Ccdc71l	472.004	0.325773	0.0959833	3.39406	0.000688657	0.00654313
ENSMUSG00000020042	Btbd11	446.746	0.349752	0.10313	3.39138	0.000695416	0.00660309
ENSMUSG00000063455	D630045J12Rik	1069.46	0.256687	0.0757431	3.38892	0.000701691	0.00665837
ENSMUSG00000049721	Gal3st1	62.1798	-0.988177	0.291652	-3.38821	0.000703502	0.00667126
ENSMUSG00000026811	St6galnac6	851.36	0.2684	0.0792584	3.3864	0.000708168	0.00671119
ENSMUSG00000062981	Mrpl42	1868.3	-0.196332	0.0579805	-3.38618	0.000708733	0.00671223
ENSMUSG00000063052	Lrrc40	1200.36	-0.236103	0.0697755	-3.38376	0.000715012	0.00676734
ENSMUSG00000001016	Ilf2	2583.43	-0.180037	0.0532164	-3.38312	0.000716681	0.00677443
ENSMUSG00000026377	Nifk	1116.86	-0.230958	0.0682651	-3.38325	0.000716321	0.00677443
ENSMUSG00000042105	Inpp5f	2394.15	0.205358	0.0607165	3.38225	0.000718955	0.00679157
ENSMUSG00000041879	Ipo9	5919.71	-0.155497	0.0459979	-3.38052	0.000723479	0.00682992
ENSMUSG00000060402	Chst8	116.791	0.627047	0.185672	3.37719	0.000732317	0.00690893
ENSMUSG00000053414	Hunk	816.968	0.258549	0.0765737	3.37647	0.000734221	0.00692245
ENSMUSG00000070436	Serpinh1	8984	0.153295	0.045413	3.37557	0.000736625	0.00694067
ENSMUSG00000021948	Prkcd	55.6201	0.934859	0.276974	3.37526	0.000737468	0.00694418
ENSMUSG00000025777	Gdap1	296.302	-0.426389	0.126392	-3.37354	0.000742096	0.00698329
ENSMUSG00000031434	Morc4	239.897	-0.442055	0.131114	-3.37154	0.00074749	0.00702956
ENSMUSG00000043857	Mgat5b	742.661	-0.271186	0.0804422	-3.37119	0.000748441	0.00703401
ENSMUSG00000029414	Kntc1	682.118	-0.318894	0.0946221	-3.37019	0.000751169	0.00705514
ENSMUSG00000037894	H2afz	2133.55	-0.234789	0.0696919	-3.36896	0.000754519	0.00708209
ENSMUSG00000003518	Dusp3	1950.07	0.190151	0.0564559	3.36813	0.000756812	0.00709908
ENSMUSG00000027559	Car3	241.917	-0.447262	0.132883	-3.36583	0.000763138	0.00715387
ENSMUSG00000024924	Vldlr	2592.44	0.204425	0.0607522	3.3649	0.000765711	0.00716887
ENSMUSG00000032334	Loxl1	165.227	0.657638	0.195431	3.36506	0.000765258	0.00716887
ENSMUSG00000034522	Zfp395	362.224	0.367402	0.109335	3.36032	0.000778512	0.00728408
ENSMUSG00000038267	Slc22a23	3510.62	-0.170994	0.050893	-3.35988	0.000779772	0.00729124
ENSMUSG00000038552	Fndc4	1537.51	-0.215859	0.0643022	-3.35694	0.000788094	0.00736438
ENSMUSG00000029166	Mapre3	2051.38	0.2018	0.0601443	3.35526	0.000792911	0.0074047
ENSMUSG00000027326	Knl1	709.305	-0.35848	0.106885	-3.35388	0.00079688	0.00742763
ENSMUSG00000035575	Utp6	2102.41	-0.184625	0.0550477	-3.3539	0.0007968	0.00742763
ENSMUSG00000052212	Cd177	17.9519	-1.71155	0.510302	-3.354	0.000796521	0.00742763
ENSMUSG00000028047	Thbs3	729.984	0.287163	0.0857009	3.35075	0.000805916	0.00750623
ENSMUSG00000028560	Usp1	1584.5	-0.19842	0.0592189	-3.35061	0.000806332	0.00750623
ENSMUSG00000022175	Lrp10	3339.67	0.198979	0.0594023	3.34969	0.00080903	0.00752659
ENSMUSG00000000560	Gabra2	146.04	0.559405	0.167152	3.34668	0.000817866	0.0076018
ENSMUSG00000026135	Zfp142	961.354	-0.256296	0.0765845	-3.34658	0.000818165	0.0076018
ENSMUSG00000037572	Wdhd1	591.518	-0.334416	0.099933	-3.34641	0.000818663	0.0076018
ENSMUSG00000032423	Syncrip	3816.66	-0.160777	0.0480554	-3.34566	0.000820876	0.00761358
ENSMUSG00000053046	Brsk2	526.049	-0.334712	0.100045	-3.34563	0.000820966	0.00761358
ENSMUSG00000008167	Fbxw9	1523.72	0.227085	0.0679043	3.3442	0.000825213	0.00764815
ENSMUSG00000032878	Ccdc85a	588.395	0.290458	0.0869083	3.34212	0.000831415	0.00770078
ENSMUSG00000054708	Ankrd24	474.953	0.349253	0.104516	3.34163	0.000832889	0.00770959
ENSMUSG00000039768	Dnajc11	2127.74	-0.179451	0.0537535	-3.33841	0.000842595	0.00779453
ENSMUSG00000024955	Esrra	1626.75	0.229464	0.0687504	3.33764	0.000844941	0.00780643
ENSMUSG00000025893	Kbtbd3	265.708	0.424926	0.127312	3.33769	0.000844779	0.00780643
ENSMUSG00000001988	Npas1	99.636	-0.684466	0.205174	-3.33603	0.000849854	0.0078469
ENSMUSG00000036305	-	40.1082	1.16752	0.350031	3.33548	0.000851517	0.00785732
ENSMUSG00000021606	Ndufs6	1210.12	-0.23186	0.0695186	-3.33523	0.000852304	0.00785966
ENSMUSG00000026269	Rnpepl1	2042.03	-0.194969	0.0584611	-3.33503	0.000852909	0.00786032
ENSMUSG00000020326	Ccng1	30620.4	0.156326	0.0469013	3.33307	0.000858922	0.00791079
ENSMUSG00000026669	Mcm10	473.085	-0.328953	0.0987189	-3.33222	0.000861571	0.00793022
ENSMUSG00000030235	Slco1c1	232.673	-0.469775	0.14104	-3.33081	0.000865952	0.00796557
ENSMUSG00000022112	Gpc5	279.229	-0.405117	0.121642	-3.3304	0.000867208	0.00797215
ENSMUSG00000071064	Zfp827	1193.28	-0.244517	0.0734422	-3.32938	0.000870393	0.00799643
ENSMUSG00000031562	Dctd	253.407	-0.422847	0.127126	-3.32621	0.000880345	0.00808282
ENSMUSG00000031155	Pim2	472.832	-0.332593	0.100005	-3.32575	0.000881812	0.00809124
ENSMUSG00000022636	Alcam	3002.03	-0.195291	0.0587378	-3.32479	0.000884853	0.00810587
ENSMUSG00000023919	Cenpq	569.618	-0.298393	0.0897473	-3.32481	0.000884794	0.00810587
ENSMUSG00000030319	Cand2	1172.56	0.228146	0.0686246	3.32455	0.000885608	0.00810587
ENSMUSG00000090257	-	50.057	0.927702	0.279038	3.32465	0.0008853	0.00810587
ENSMUSG00000039994	Timeless	711.263	-0.280159	0.084323	-3.32245	0.000892307	0.00816212
ENSMUSG00000056938	Acbd4	354.47	0.386257	0.116368	3.31928	0.000902494	0.00825017
ENSMUSG00000029120	Ppp2r2c	1325.78	-0.242915	0.0732045	-3.3183	0.000905671	0.00827408
ENSMUSG00000028948	Nol9	1123.06	-0.244861	0.0738393	-3.31613	0.000912728	0.00833339
ENSMUSG00000021477	Ctsl	5267.13	0.164703	0.049677	3.31547	0.000914876	0.00834782
ENSMUSG00000062760	Shisal1	443.339	-0.336445	0.101534	-3.31363	0.000920942	0.00839796
ENSMUSG00000041309	Nkx6-2	56.1832	0.89729	0.270897	3.31229	0.000925364	0.00843307
ENSMUSG00000021359	Tfap2a	98.9692	0.680952	0.205598	3.31206	0.000926122	0.00843475
ENSMUSG00000003161	Sri	3140.27	0.165967	0.0501535	3.30918	0.000935692	0.00850656
ENSMUSG00000024087	Cyp1b1	574.299	0.294531	0.0890011	3.3093	0.000935291	0.00850656
ENSMUSG00000098912	-	505.338	0.321978	0.0972987	3.30917	0.000935739	0.00850656
ENSMUSG00000037788	Vopp1	2506.83	-0.172901	0.0522563	-3.30872	0.000937233	0.00851489
ENSMUSG00000040212	Emp3	338.891	0.381974	0.115538	3.30605	0.00094622	0.00859123
ENSMUSG00000021792	Fam213a	1709.13	-0.20878	0.0631582	-3.30567	0.000947502	0.00859757
ENSMUSG00000039824	Myl6b	519.202	0.332237	0.100557	3.30396	0.00095331	0.00864495
ENSMUSG00000028495	LOC105244208; Rps6	2909.96	-0.177635	0.0537872	-3.30255	0.000958113	0.00868315
ENSMUSG00000052852	Reep1	2396.92	0.181052	0.0548387	3.30154	0.000961546	0.00870891
ENSMUSG00000005442	Cic	4710.15	0.160906	0.0487417	3.3012	0.000962721	0.00871419
ENSMUSG00000037664	Cdkn1c	50.3332	-0.952493	0.288676	-3.29953	0.000968473	0.00876087
ENSMUSG00000042766	Trim46	652.615	0.3016	0.0914119	3.29936	0.000969071	0.0087609
ENSMUSG00000021371	Mcur1	2215.5	-0.180429	0.054719	-3.29737	0.000975941	0.0088176
ENSMUSG00000036894	Rap2b	2453.19	-0.188734	0.0572476	-3.2968	0.000977948	0.0088249
ENSMUSG00000042251	Pm20d1	280.904	0.416659	0.126383	3.2968	0.000977941	0.0088249
ENSMUSG00000037605	Adgrl3	4109.32	-0.208881	0.0633635	-3.29656	0.000978772	0.00882693
ENSMUSG00000110841	-	106.182	2.71781	0.824632	3.29579	0.00098147	0.00884585
ENSMUSG00000044201	Cdc25c	407.335	-0.336693	0.102251	-3.29281	0.000991919	0.00893455
ENSMUSG00000040717	Il17rd	982.721	-0.27394	0.083209	-3.2922	0.000994082	0.00894786
ENSMUSG00000060510	Zfp266	2663.43	-0.173843	0.0528071	-3.29205	0.000994611	0.00894786
ENSMUSG00000028273	Pdlim5	8603.31	0.143671	0.0436456	3.29176	0.000995631	0.00895156
ENSMUSG00000054843	Atrnl1	4857.72	0.155629	0.0472844	3.29135	0.000997088	0.00895919
ENSMUSG00000000740	Rpl13	2808.58	-0.235616	0.0716416	-3.28882	0.00100609	0.0090291
ENSMUSG00000041040	Fam117b	602.701	0.294389	0.0895115	3.28884	0.00100602	0.0090291
ENSMUSG00000070003	Ssbp4	1725.62	0.246943	0.0751927	3.28414	0.00102294	0.00917468
ENSMUSG00000025086	Trub1	477.093	-0.311099	0.094736	-3.28385	0.00102399	0.00917833
ENSMUSG00000059824	Dbp	508.097	0.32667	0.0994826	3.28369	0.00102459	0.00917833
ENSMUSG00000024308	Tapbp	1830.74	0.197048	0.0600694	3.28033	0.00103685	0.00928247
ENSMUSG00000082454	-	74.665	0.92009	0.280685	3.27802	0.00104538	0.00935318
ENSMUSG00000003644	Rps6ka1	1422.9	-0.202261	0.0617213	-3.277	0.00104916	0.00938131
ENSMUSG00000043673	Kcns3	25.0009	1.35417	0.413359	3.27601	0.00105284	0.00940849
ENSMUSG00000028617	Lrrc42	2263.21	-0.187928	0.0573828	-3.27498	0.00105668	0.00943138
ENSMUSG00000049556	Lingo1	562.347	-0.357879	0.109272	-3.27511	0.00105619	0.00943138
ENSMUSG00000056413	Adap1	45.2736	0.971382	0.296671	3.27427	0.00105934	0.00944936
ENSMUSG00000111394	-	876	-0.294889	0.090068	-3.27406	0.00106013	0.00945067
ENSMUSG00000026478	Lamc1	3615.75	-0.211133	0.0645036	-3.2732	0.00106339	0.00947401
ENSMUSG00000024799	Tm7sf2; Vps51	707.696	0.273373	0.0835241	3.27298	0.00106418	0.00947535
ENSMUSG00000053175	Bcl3	23.9528	1.45812	0.445578	3.27242	0.00106631	0.00948856
ENSMUSG00000035329	Fbxo33	582.763	0.287047	0.0877327	3.27184	0.00106852	0.00950243
ENSMUSG00000104802	-	19.1272	1.85981	0.568651	3.27056	0.00107334	0.00953954
ENSMUSG00000030281	Il17rc	79.1321	0.756792	0.231409	3.27036	0.00107411	0.00954062
ENSMUSG00000041642	Kif21b	4548.85	-0.174964	0.0535128	-3.26958	0.00107709	0.00955556
ENSMUSG00000051726	Kcnf1	55.1786	0.893616	0.273299	3.26974	0.00107648	0.00955556
ENSMUSG00000021838	Samd4	729.607	0.2682	0.0820464	3.26888	0.00107972	0.00956743
ENSMUSG00000025395	Prim1	593.241	-0.289622	0.0885993	-3.2689	0.00107966	0.00956743
ENSMUSG00000066232	Ipo7	5654.6	-0.141414	0.0432754	-3.26776	0.00108402	0.00959972
ENSMUSG00000025986	Slc39a10	3011.48	-0.178102	0.0545071	-3.2675	0.00108503	0.00960293
ENSMUSG00000020918	Kat2a	1790.02	-0.212937	0.0651751	-3.26715	0.00108637	0.009609
ENSMUSG00000035770	Dync1li2	5418.02	0.145212	0.0444537	3.2666	0.00108849	0.00962198
ENSMUSG00000018677	Slc25a39	4263.16	0.189192	0.0579322	3.26575	0.00109175	0.00964497
ENSMUSG00000030092	Cntn6	132.399	-0.601886	0.184485	-3.26251	0.00110429	0.0097499
ENSMUSG00000036672	Cenpt	1450.61	0.225798	0.0692455	3.26082	0.00111089	0.00980231
ENSMUSG00000075705	Msrb1	628.457	0.302743	0.0928845	3.25935	0.00111668	0.00984755
ENSMUSG00000052353	Cemip	43.3931	1.03351	0.317146	3.2588	0.00111885	0.00986075
ENSMUSG00000043496	Tril	10224.8	-0.175595	0.0539031	-3.2576	0.00112359	0.00989656
ENSMUSG00000024056	Ndc80	578.107	-0.287153	0.0881861	-3.25621	0.0011291	0.0099392
ENSMUSG00000028066	Pmf1	585.082	-0.311009	0.0955323	-3.25554	0.00113177	0.0099567
ENSMUSG00000019877	Serinc1	13794	0.125885	0.038673	3.25512	0.00113345	0.00996557
ENSMUSG00000075478	Slitrk1	211.814	-0.448637	0.137853	-3.25445	0.00113611	0.00997704
ENSMUSG00000095419	-	20.7825	1.76101	0.541092	3.25454	0.00113577	0.00997704
ENSMUSG00000063856	Gpx1	2182.81	0.224754	0.0690845	3.25333	0.00114062	0.0100107
ENSMUSG00000041895	Wipi1	2040.85	0.199694	0.0614028	3.2522	0.00114516	0.0100445
ENSMUSG00000018593	Sparc	39004.2	0.148602	0.0457267	3.24978	0.00115496	0.0101245
ENSMUSG00000021411	Pxdc1	1000.49	0.242545	0.0746673	3.24834	0.0011608	0.0101696
ENSMUSG00000013089	Etv5	11453.2	0.139839	0.0430639	3.24725	0.00116526	0.0102026
ENSMUSG00000054263	Lifr	3571.06	0.214521	0.0660746	3.24665	0.00116772	0.010218
ENSMUSG00000032783	Troap	337.804	-0.375583	0.115723	-3.24555	0.00117224	0.0102515
ENSMUSG00000018378	Cuedc1	1923.69	-0.180168	0.0555193	-3.24515	0.00117391	0.01026
ENSMUSG00000020142	Slc1a4	7075.53	-0.166049	0.0511819	-3.2443	0.00117741	0.0102731
ENSMUSG00000022814	Umps	846.989	-0.257885	0.0794863	-3.2444	0.00117699	0.0102731
ENSMUSG00000040652	Oaz2	1763.66	0.208538	0.0642787	3.24427	0.0011775	0.0102731
ENSMUSG00000029167	Ppargc1a	4420.29	0.170059	0.0524409	3.24287	0.00118332	0.0103178
ENSMUSG00000017264	Exosc10	1772.28	-0.187859	0.0579919	-3.23941	0.00119777	0.0104376
ENSMUSG00000031906	Smpd3	221.401	-0.43616	0.134672	-3.23869	0.0012008	0.0104579
ENSMUSG00000026833	Olfm1	2596.61	0.174744	0.0540014	3.23592	0.0012125	0.0105535
ENSMUSG00000080875	-	56.0771	2.3352	0.722332	3.23287	0.00122555	0.0106608
ENSMUSG00000026192	Atic	1440.23	-0.204984	0.0634357	-3.23137	0.001232	0.0107106
ENSMUSG00000048922	Cdca2	708.051	-0.273331	0.0846386	-3.22939	0.00124055	0.0107785
ENSMUSG00000028015	Ctso	2509.44	0.18462	0.057176	3.22897	0.00124236	0.0107878
ENSMUSG00000020493	Prr11	714.307	-0.274576	0.0850696	-3.22766	0.00124806	0.010831
ENSMUSG00000032487	Ptgs2	62.3793	0.833343	0.258203	3.22748	0.00124886	0.0108316
ENSMUSG00000006342	Susd2	26.2625	1.32835	0.411617	3.22714	0.00125035	0.0108381
ENSMUSG00000054342	Kcnn4	50.5754	-0.936681	0.290282	-3.2268	0.00125183	0.0108445
ENSMUSG00000035413	Tmem98	1534.29	-0.206192	0.0639322	-3.22516	0.00125902	0.0109004
ENSMUSG00000052387	Trpm3	207.02	-0.497321	0.154256	-3.22401	0.0012641	0.0109379
ENSMUSG00000064215	Ifi27	3171.73	0.429728	0.133363	3.22225	0.00127188	0.0109988
ENSMUSG00000031703	Itfg1	5990.2	0.137111	0.0425775	3.22027	0.00128068	0.0110684
ENSMUSG00000028793	Rnf19b	959.974	0.25531	0.0793269	3.21845	0.00128885	0.0111325
ENSMUSG00000027133	Nop10	760.421	-0.256786	0.0797907	-3.21825	0.00128977	0.0111339
ENSMUSG00000023967	Mrps18a	1334.64	-0.210661	0.0654728	-3.21754	0.00129296	0.0111549
ENSMUSG00000032577	Mapkapk3	1500.82	0.194904	0.0606081	3.21581	0.00130078	0.0112158
ENSMUSG00000000567	Sox9	3532.74	0.161831	0.0503305	3.21537	0.00130274	0.0112262
ENSMUSG00000020937	Plcd3	96.0385	0.667136	0.207619	3.21327	0.00131235	0.0113023
ENSMUSG00000001098	Kctd10	1031.43	0.246457	0.0767056	3.21302	0.00131347	0.0113054
ENSMUSG00000001911	Nfix	8795.64	0.138047	0.0429717	3.21251	0.00131581	0.0113123
ENSMUSG00000027011	Ube2e3	2283.42	-0.174141	0.0542044	-3.21266	0.00131511	0.0113123
ENSMUSG00000079022	Col22a1	148.758	0.525851	0.163707	3.21215	0.00131744	0.0113197
ENSMUSG00000081453	-	31.5836	1.45838	0.454228	3.21067	0.00132426	0.0113717
ENSMUSG00000026123	Plekhb2	3641.18	0.159129	0.049566	3.21045	0.00132527	0.0113732
ENSMUSG00000041696	Rasl12	51.7426	-0.913768	0.284637	-3.21029	0.00132599	0.0113732
ENSMUSG00000109097	-	62.4073	0.808303	0.251798	3.21012	0.00132678	0.0113734
ENSMUSG00000029478	Ncor2	5144.02	-0.227573	0.0709048	-3.20956	0.00132941	0.0113893
ENSMUSG00000067629	Syngap1	1987.28	0.216016	0.0673294	3.20834	0.00133503	0.0114308
ENSMUSG00000020009	Ifngr1	788.79	0.250212	0.0780116	3.20737	0.00133957	0.0114628
ENSMUSG00000022322	Shcbp1	670.001	-0.286216	0.0892416	-3.2072	0.00134033	0.0114628
ENSMUSG00000036273	Lrrk2	584.593	0.320218	0.0998936	3.20559	0.00134784	0.0115204
ENSMUSG00000015880	Ncapg	742.817	-0.269382	0.0840698	-3.20426	0.00135409	0.0115671
ENSMUSG00000041842	Fhdc1	110.46	0.597742	0.186563	3.20397	0.00135548	0.0115723
ENSMUSG00000032113	Chek1	429.321	-0.320189	0.0999737	-3.20273	0.0013613	0.0116152
ENSMUSG00000035683	Melk	599.169	-0.289174	0.0903159	-3.20181	0.00136569	0.0116392
ENSMUSG00000070738	Dgkd	1871.52	-0.202387	0.0632071	-3.20197	0.00136491	0.0116392
ENSMUSG00000024135	Srbd1	933.385	-0.229739	0.0717667	-3.2012	0.00136856	0.0116569
ENSMUSG00000086596	Susd5	202.24	0.45169	0.141186	3.19926	0.0013778	0.0117288
ENSMUSG00000032556	Bfsp2	502.22	-0.301487	0.0942647	-3.1983	0.00138239	0.0117611
ENSMUSG00000031403	Dkc1	899.589	-0.248468	0.0777127	-3.19727	0.00138736	0.0117965
ENSMUSG00000049932	H2afx	1236.84	-0.244477	0.0764743	-3.19684	0.0013894	0.0118071
ENSMUSG00000005397	Nid1	1376.74	0.21292	0.0666421	3.19499	0.00139838	0.0118765
ENSMUSG00000030516	Tjp1	7068.52	-0.195039	0.0610516	-3.19466	0.00139994	0.0118829
ENSMUSG00000027122	Arl14ep	2196.66	0.188714	0.0590819	3.19412	0.00140259	0.0118986
ENSMUSG00000063445	Nmral1	404.874	-0.335186	0.105062	-3.19036	0.00142097	0.0120476
ENSMUSG00000024960	Plcb3	2449.32	0.180153	0.0564769	3.18985	0.00142347	0.0120618
ENSMUSG00000002017	Fam98a	1652.94	-0.201292	0.063116	-3.18924	0.00142649	0.0120805
ENSMUSG00000024552	Slc14a2	45.9196	-0.991554	0.311086	-3.18739	0.00143561	0.0121507
ENSMUSG00000040118	Cacna2d1	345.238	0.369909	0.116107	3.18593	0.0014429	0.0122054
ENSMUSG00000032254	Kif23	854.542	-0.256345	0.0804688	-3.18564	0.00144433	0.0122105
ENSMUSG00000024785	Rcl1	471.21	-0.313181	0.0983187	-3.18536	0.00144572	0.0122152
ENSMUSG00000037110	Ralgapa2	1890.31	0.221196	0.069485	3.18336	0.00145576	0.012293
ENSMUSG00000021575	Ahrr	49.0754	0.899178	0.28266	3.18112	0.00146704	0.0123812
ENSMUSG00000001604	Tcea3	277.179	0.444378	0.139735	3.18015	0.00147197	0.0124157
ENSMUSG00000003865	Gys1	3063.88	0.157967	0.049696	3.17866	0.00147956	0.0124627
ENSMUSG00000022018	Rgcc	742.885	-0.277502	0.0873088	-3.17839	0.00148093	0.0124627
ENSMUSG00000031012	Cask	4039.25	-0.148401	0.0466861	-3.1787	0.00147938	0.0124627
ENSMUSG00000068921	Dap3	2533.77	-0.168588	0.053041	-3.17844	0.00148068	0.0124627
ENSMUSG00000024140	Epas1	1563.17	0.192523	0.0605914	3.1774	0.00148602	0.0124983
ENSMUSG00000025995	Wdr75	1063.36	-0.218078	0.0686412	-3.17708	0.00148768	0.0125052
ENSMUSG00000113275	-	25.1199	1.51348	0.47641	3.17684	0.00148891	0.0125084
ENSMUSG00000022751	Nit2	1131.76	-0.210916	0.0663997	-3.17646	0.00149084	0.0125175
ENSMUSG00000008206	Cers4	425.029	0.349275	0.110113	3.17196	0.00151416	0.0127039
ENSMUSG00000037846	Rtkn2	458.992	-0.358968	0.113178	-3.17172	0.0015154	0.0127039
ENSMUSG00000073650	Catip	53.6971	0.858391	0.270643	3.17167	0.00151564	0.0127039
ENSMUSG00000049939	Lrrc4	1529.16	0.208589	0.0657917	3.17045	0.00152203	0.0127502
ENSMUSG00000029447	Cct6a	5633.66	-0.138037	0.04357	-3.16815	0.0015341	0.0128441
ENSMUSG00000019179	Mdh2	12313.8	-0.136662	0.0431513	-3.16704	0.00153998	0.0128859
ENSMUSG00000025104	Hdgfl3	1010.26	-0.251058	0.079304	-3.16576	0.00154677	0.0129354
ENSMUSG00000015869	Prpsap1	1933.89	0.203049	0.0641503	3.16521	0.00154971	0.0129527
ENSMUSG00000029994	Anxa4	479.397	0.308435	0.0975118	3.16305	0.00156124	0.0130417
ENSMUSG00000063681	Crb1	41.3973	-1.02404	0.324039	-3.16024	0.00157638	0.0131606
ENSMUSG00000024978	Gpam	3861.74	-0.179646	0.0568522	-3.15988	0.00157834	0.0131623
ENSMUSG00000038371	Sbf2	4886.93	-0.197844	0.0626113	-3.15987	0.00157837	0.0131623
ENSMUSG00000022682	Rrn3	2434.52	-0.176903	0.056006	-3.15864	0.00158505	0.0132105
ENSMUSG00000060098	Prmt7	868.472	-0.248396	0.0786457	-3.15842	0.00158628	0.0132133
ENSMUSG00000024349	Tmem173	164.385	0.49307	0.156165	3.15737	0.00159201	0.0132535
ENSMUSG00000004872	Pax3	471.604	0.305609	0.0968099	3.1568	0.00159511	0.0132699
ENSMUSG00000042700	Sipa1l1	3119.69	0.172953	0.0547896	3.15668	0.00159578	0.0132699
ENSMUSG00000037287	Tbcel	2168.23	0.188629	0.0597599	3.15644	0.00159707	0.0132731
ENSMUSG00000019990	Pde7b	774.609	-0.256814	0.081391	-3.15531	0.00160329	0.0133173
ENSMUSG00000001642	Akr1b3	691.83	-0.26426	0.0837594	-3.15499	0.00160505	0.0133203
ENSMUSG00000027508	Pag1	1653.45	-0.233451	0.0739997	-3.15475	0.00160636	0.0133203
ENSMUSG00000029910	Mad2l1	1051.39	-0.234013	0.0741772	-3.15478	0.00160618	0.0133203
ENSMUSG00000025647	Shisa5	1524.5	0.214258	0.0679266	3.15426	0.00160904	0.0133351
ENSMUSG00000024664	Fads3	178.014	0.476947	0.151298	3.15238	0.00161948	0.01341
ENSMUSG00000055322	Tns1	2404.36	-0.246081	0.078064	-3.1523	0.00161991	0.01341
ENSMUSG00000044627	Swi5	3222.58	-0.15601	0.0495066	-3.1513	0.00162548	0.0134485
ENSMUSG00000030557	Mef2a	1840.6	0.21044	0.0667922	3.15066	0.00162902	0.0134703
ENSMUSG00000081683	Fzd10	522.573	0.298131	0.0946785	3.14888	0.00163899	0.0135451
ENSMUSG00000027381	Bcl2l11	548.64	0.288955	0.0917802	3.14833	0.00164205	0.0135628
ENSMUSG00000001440	Kpnb1	10175.3	-0.125115	0.0397998	-3.1436	0.00166885	0.0137764
ENSMUSG00000021556	Golm1	3927.75	0.163563	0.052041	3.14296	0.0016725	0.0137988
ENSMUSG00000048304	Slitrk3	317.677	-0.406548	0.129366	-3.14263	0.00167437	0.0138065
ENSMUSG00000002332	Dhrs1	3536.98	0.169188	0.0539797	3.13428	0.00172275	0.0141975
ENSMUSG00000017412	Cacnb4	200.304	0.473131	0.150986	3.13361	0.00172669	0.014222
ENSMUSG00000075590	Nrbp2	2140.02	0.184749	0.0589609	3.13342	0.00172781	0.0142233
ENSMUSG00000031604	Msmo1	2548.86	0.176345	0.0562902	3.13278	0.00173161	0.0142466
ENSMUSG00000001120	Pcbp3	469.274	0.31708	0.101219	3.13261	0.00173259	0.0142467
ENSMUSG00000005054	Cstb	645.419	0.27144	0.0866867	3.13128	0.00174048	0.0142804
ENSMUSG00000020585	Laptm4a	20053.5	0.141149	0.0450707	3.13172	0.00173787	0.0142804
ENSMUSG00000022860	Chodl	53.2889	0.884706	0.28252	3.13148	0.00173929	0.0142804
ENSMUSG00000054934	Kcnmb4	85.8488	0.715479	0.228495	3.13126	0.00174057	0.0142804
ENSMUSG00000004864	Mapk13	72.9187	0.749867	0.239493	3.13106	0.00174177	0.0142823
ENSMUSG00000022471	Xrcc6	1011.66	-0.219155	0.0700128	-3.13022	0.00174676	0.0143153
ENSMUSG00000037089	Slc35b2	3012.8	-0.174168	0.055653	-3.12954	0.00175081	0.0143404
ENSMUSG00000020866	Cacna1g	58.5547	0.84413	0.269963	3.12684	0.00176697	0.0144648
ENSMUSG00000063873	Slc24a3	993.753	-0.29076	0.0930351	-3.12528	0.00177637	0.0145337
ENSMUSG00000033717	Adra2a	319.861	-0.360897	0.115488	-3.12497	0.00177822	0.0145408
ENSMUSG00000064115	Cadm2	2437.46	-0.195186	0.0624817	-3.12389	0.00178475	0.014586
ENSMUSG00000027067	Ssrp1	5324.26	-0.136478	0.0437161	-3.12192	0.00179678	0.0146762
ENSMUSG00000005237	Dnah2	217.074	-0.487108	0.156134	-3.1198	0.00180972	0.0147573
ENSMUSG00000045103	Dmd	4569.88	0.153611	0.0492359	3.11991	0.00180908	0.0147573
ENSMUSG00000048758	Rpl29	2661.3	-0.207549	0.0665252	-3.11985	0.00180943	0.0147573
ENSMUSG00000027774	Gfm1	2343.03	-0.167647	0.0537503	-3.11901	0.00181461	0.014789
ENSMUSG00000047749	Zc3hav1l	223.549	-0.429885	0.13787	-3.11805	0.00182051	0.0148289
ENSMUSG00000031760	Mt3	3863.05	-0.203019	0.0651242	-3.11741	0.00182445	0.0148528
ENSMUSG00000079657	Rab26	92.7398	-0.646809	0.207514	-3.11695	0.00182733	0.014868
ENSMUSG00000061273	Mmgt1	4252.76	-0.144639	0.0464364	-3.11478	0.00184084	0.0149697
ENSMUSG00000020044	Timp3	3355.13	0.180465	0.0579467	3.11432	0.00184368	0.0149845
ENSMUSG00000015749	Anp32e	9351.5	-0.131496	0.042226	-3.1141	0.00184508	0.0149876
ENSMUSG00000069237	Fam8a1	2384.5	0.163039	0.0523641	3.11356	0.00184844	0.0150066
ENSMUSG00000003868	Ruvbl2	1443.52	-0.213741	0.0687392	-3.10945	0.00187438	0.0152023
ENSMUSG00000071076	Jund	595.314	0.316157	0.101677	3.10941	0.00187461	0.0152023
ENSMUSG00000038515	Grtp1	256.553	-0.400004	0.128706	-3.10788	0.00188437	0.015273
ENSMUSG00000055850	Rnf181	1796.75	0.193821	0.0623865	3.10678	0.00189138	0.0153214
ENSMUSG00000022139	Mbnl2	2367.3	0.173225	0.0557675	3.10619	0.00189515	0.0153435
ENSMUSG00000037049	Smpd1	4255.3	0.158182	0.0509788	3.10289	0.00191638	0.0155069
ENSMUSG00000038132	Rbm24	342.36	0.352567	0.113661	3.10192	0.00192273	0.0155497
ENSMUSG00000030605	Mfge8	4014	-0.170487	0.0549672	-3.10162	0.00192464	0.0155566
ENSMUSG00000026778	Prkcq	365.068	-0.376882	0.12153	-3.10113	0.00192783	0.0155738
ENSMUSG00000031767	Nudt7	211.247	0.42553	0.137256	3.10026	0.00193351	0.0156112
ENSMUSG00000092274	Neat1	3565.97	0.532055	0.171637	3.09989	0.00193595	0.0156223
ENSMUSG00000043051	Disc1	510.311	-0.360545	0.11633	-3.09934	0.00193951	0.0156424
ENSMUSG00000023505	Cdca3	1029.32	-0.232661	0.0750719	-3.09917	0.0019406	0.0156427
ENSMUSG00000071658	Gng3	66.6791	0.86307	0.278527	3.09869	0.00194377	0.0156596
ENSMUSG00000025959	Klf7	1459.5	-0.272965	0.0881012	-3.09831	0.00194629	0.0156714
ENSMUSG00000052397	Ezr	2348.64	0.185162	0.0597798	3.0974	0.00195225	0.0157108
ENSMUSG00000031465	Angpt2	981.753	0.280785	0.0906753	3.0966	0.00195756	0.0157449
ENSMUSG00000034413	Neurl1b	295.039	-0.420952	0.135953	-3.09631	0.00195943	0.0157514
ENSMUSG00000037965	Zc3h7a	1834.97	0.183713	0.0593542	3.09519	0.00196684	0.0158023
ENSMUSG00000028896	Rcc1	1143.48	-0.208726	0.0674965	-3.0924	0.00198547	0.0159202
ENSMUSG00000034227	Foxj1	1656.16	0.195715	0.0632903	3.09234	0.00198584	0.0159202
ENSMUSG00000040875	Osbpl10	273.828	-0.39098	0.12643	-3.09247	0.00198501	0.0159202
ENSMUSG00000056870	Gulp1	548.677	-0.291426	0.0942389	-3.09241	0.00198537	0.0159202
ENSMUSG00000013523	Bcas1	1511.7	-0.194012	0.0627729	-3.0907	0.00199686	0.0159999
ENSMUSG00000030222	Rerg	48.4389	0.886884	0.287036	3.0898	0.00200291	0.0160273
ENSMUSG00000032120	C2cd2l	822.278	0.265257	0.0858488	3.08982	0.00200278	0.0160273
ENSMUSG00000044788	Fads6	262.493	0.406256	0.131487	3.08971	0.00200355	0.0160273
ENSMUSG00000017146	Brca1	648.339	-0.275738	0.0893078	-3.0875	0.00201846	0.0161298
ENSMUSG00000023972	Ptk7	3046.14	0.155337	0.0503117	3.08749	0.00201856	0.0161298
ENSMUSG00000035133	Arhgap5	6874.2	-0.163241	0.052894	-3.08619	0.0020274	0.0161917
ENSMUSG00000022394	L3mbtl2	835.126	-0.240607	0.0779742	-3.08573	0.00203054	0.016208
ENSMUSG00000014905	Dnajb9	1343.59	0.211292	0.068511	3.08405	0.002042	0.016273
ENSMUSG00000026872	Zeb2	2402.75	0.176424	0.0572052	3.08406	0.00204199	0.016273
ENSMUSG00000073792	Alg6	311.456	-0.366359	0.118786	-3.08418	0.00204112	0.016273
ENSMUSG00000041133	Smc1a	3486.88	-0.159934	0.0518652	-3.08365	0.00204479	0.0162841
ENSMUSG00000055022	Cntn1	9832.41	-0.140487	0.0455604	-3.08353	0.00204561	0.0162841
ENSMUSG00000015709	Arnt2	7416.7	-0.131568	0.0426774	-3.08284	0.00205032	0.0163128
ENSMUSG00000050299	-	46.116	1.17851	0.382319	3.08254	0.0020524	0.0163206
ENSMUSG00000057751	Megf6	478.848	0.324972	0.10543	3.08234	0.00205379	0.0163228
ENSMUSG00000025571	Tnrc6c	1784.69	0.214168	0.0695013	3.0815	0.00205963	0.0163525
ENSMUSG00000032834	Pwp2	551.857	-0.273983	0.0889128	-3.08148	0.00205975	0.0163525
ENSMUSG00000027424	Mgme1	561.114	-0.282099	0.0915553	-3.08119	0.00206175	0.0163596
ENSMUSG00000026255	Efhd1	805.457	0.235917	0.07659	3.08026	0.00206817	0.0164017
ENSMUSG00000049517	Rps23	2977.79	-0.182593	0.0592865	-3.07983	0.00207116	0.0164165
ENSMUSG00000040204	Pclaf	823.187	-0.235863	0.0766477	-3.07723	0.00208932	0.0165427
ENSMUSG00000046192	Iqub	55.1055	0.841193	0.273351	3.07734	0.00208856	0.0165427
ENSMUSG00000036893	Ehmt1	1826.02	-0.192963	0.0627703	-3.07411	0.00211131	0.0167079
ENSMUSG00000021569	Trip13	268.272	-0.403977	0.131434	-3.07362	0.00211478	0.0167263
ENSMUSG00000005566	Trim28	5729.16	-0.150542	0.0489831	-3.07334	0.0021168	0.0167333
ENSMUSG00000024500	Ppp2r2b	1087.12	0.221247	0.0719985	3.07294	0.00211962	0.0167466
ENSMUSG00000030020	Prickle2	1088.19	0.234242	0.0762605	3.0716	0.00212913	0.0168127
ENSMUSG00000045671	Spred2	2862.57	0.153729	0.0500927	3.0689	0.00214851	0.0169566
ENSMUSG00000021198	Unc79	968.465	-0.295842	0.0964311	-3.06791	0.00215563	0.0170037
ENSMUSG00000029016	Clcn6	3018.66	-0.155341	0.0506758	-3.06539	0.00217389	0.0171386
ENSMUSG00000030654	Arl6ip1	12279.2	-0.138312	0.0451244	-3.06513	0.00217575	0.0171393
ENSMUSG00000034126	Pomt2	2643.06	-0.157739	0.0514635	-3.06505	0.00217631	0.0171393
ENSMUSG00000061981	Flot2	2171.09	0.163443	0.0533305	3.06472	0.00217873	0.0171492
ENSMUSG00000053801	Grwd1	509.827	-0.294777	0.0962204	-3.06356	0.0021872	0.0172067
ENSMUSG00000036775	Decr2	649.385	0.2644	0.0863225	3.06293	0.00219179	0.0172336
ENSMUSG00000025867	Cplx2	1454.43	-0.196939	0.0643252	-3.06161	0.00220152	0.0173008
ENSMUSG00000002222	Rmnd5a	2733.64	0.168912	0.0552108	3.05941	0.00221774	0.017419
ENSMUSG00000043004	Gng2	869.398	0.242412	0.0792471	3.05894	0.0022212	0.0174369
ENSMUSG00000045876	Pcdhb8	224.759	-0.41516	0.13573	-3.05872	0.00222286	0.0174406
ENSMUSG00000031837	Necab2	206.665	-0.460979	0.150726	-3.05839	0.00222531	0.0174506
ENSMUSG00000039813	Tbc1d2	143.272	0.558012	0.182523	3.05721	0.00223408	0.01751
ENSMUSG00000001227	Sema6b	380.148	0.365334	0.11958	3.05515	0.00224951	0.0176122
ENSMUSG00000026870	Cutal	207.198	0.507257	0.166032	3.05518	0.00224925	0.0176122
ENSMUSG00000027184	Caprin1	12844.4	-0.115926	0.0379585	-3.054	0.0022581	0.01767
ENSMUSG00000030256	Bhlhe41	1316.88	0.198282	0.0649337	3.05361	0.00226107	0.0176839
ENSMUSG00000026887	Mrrf	495.882	-0.289442	0.0948007	-3.05316	0.00226443	0.0177008
ENSMUSG00000004069	Dnaja3	1897.35	-0.169917	0.0556591	-3.05282	0.00226704	0.0177118
ENSMUSG00000037638	Zbtb42	57.546	0.808095	0.264731	3.05252	0.00226931	0.0177201
ENSMUSG00000071531	Gprin2	248.813	0.409581	0.134199	3.05204	0.00227292	0.0177389
ENSMUSG00000107230	-	33.0928	1.13454	0.371793	3.05153	0.00227679	0.0177597
ENSMUSG00000012848	Rps5	7638.54	-0.16634	0.054518	-3.05111	0.00227999	0.0177753
ENSMUSG00000022203	Efs	1055.25	-0.22204	0.0728173	-3.04927	0.00229397	0.0178748
ENSMUSG00000054667	Irs4	31.6096	1.09967	0.360676	3.04891	0.00229674	0.0178869
ENSMUSG00000040258	Nxph4	24.4335	1.26626	0.415384	3.04841	0.00230054	0.017907
ENSMUSG00000059851	Kmt5c	1229.47	0.197757	0.0648799	3.04805	0.00230334	0.0179193
ENSMUSG00000033107	Rnf125	31.4034	1.09071	0.357871	3.04778	0.00230542	0.017926
ENSMUSG00000046442	Ppm1e	1403.38	-0.199041	0.065396	-3.04363	0.00233745	0.0181559
ENSMUSG00000056025	Clca3a1	41.1365	0.968406	0.31817	3.04367	0.00233711	0.0181559
ENSMUSG00000005899	Smpd4	1584.67	-0.185907	0.0610918	-3.04308	0.00234173	0.0181642
ENSMUSG00000024697	Gna14	69.3241	0.757245	0.24884	3.0431	0.00234154	0.0181642
ENSMUSG00000028832	Stmn1	1686.15	-0.206588	0.0678892	-3.04301	0.00234222	0.0181642
ENSMUSG00000023915	Tnfrsf21	16175.2	0.123821	0.0406936	3.04277	0.00234409	0.0181692
ENSMUSG00000020739	Nup85	1389.09	-0.206538	0.0679001	-3.04179	0.00235179	0.0182166
ENSMUSG00000033767	Tmem131l	899.075	-0.238564	0.0784317	-3.04167	0.00235269	0.0182166
ENSMUSG00000021866	Anxa11	87.6881	0.674391	0.221815	3.04033	0.00236316	0.0182828
ENSMUSG00000076437	Selenoh	989.191	-0.247488	0.0814036	-3.04026	0.00236372	0.0182828
ENSMUSG00000041313	Slc7a1	1182.11	0.209666	0.068996	3.03881	0.00237513	0.0183615
ENSMUSG00000031441	Atp11a	2213.91	-0.194464	0.0639978	-3.0386	0.0023768	0.0183647
ENSMUSG00000001248	Gramd1a	3922.9	-0.144255	0.0474961	-3.0372	0.0023879	0.0184408
ENSMUSG00000023990	Tfeb	401.236	0.315918	0.104073	3.03555	0.00240096	0.0185222
ENSMUSG00000052125	-	84.9642	0.71558	0.235723	3.03568	0.00239993	0.0185222
ENSMUSG00000034449	Dhrs11	369.4	0.358371	0.118077	3.03505	0.00240494	0.0185432
ENSMUSG00000038665	Dgki	1173.72	0.305018	0.100526	3.03421	0.00241165	0.0185852
ENSMUSG00000030530	Furin	1277.7	0.205692	0.0678012	3.03376	0.00241528	0.0185938
ENSMUSG00000032224	Fam81a	729.502	-0.254765	0.0839725	-3.03391	0.00241408	0.0185938
ENSMUSG00000038567	Cyp24a1	90.9463	0.625627	0.206257	3.03324	0.00241945	0.0186161
ENSMUSG00000046671	Mtfr1l	3087.29	0.159875	0.0527185	3.03261	0.00242447	0.018645
ENSMUSG00000025558	Dock9	517.684	-0.332479	0.109674	-3.03153	0.00243314	0.0187019
ENSMUSG00000058301	Upf1	2203.78	-0.168386	0.0555591	-3.03076	0.00243942	0.0187404
ENSMUSG00000028469	Npr2	1415.49	0.204664	0.0675485	3.02988	0.00244649	0.0187849
ENSMUSG00000028013	Ppa2	1437.69	-0.192955	0.0636927	-3.02946	0.00244989	0.0188012
ENSMUSG00000027566	Psma7	2530.47	-0.157851	0.052139	-3.02751	0.00246581	0.0189136
ENSMUSG00000034730	Adgrb1	2268.51	-0.207484	0.0685551	-3.02653	0.00247375	0.0189646
ENSMUSG00000027303	Ptpra	8864.39	0.124975	0.0412962	3.02631	0.0024756	0.0189689
ENSMUSG00000073678	Pgap1	1137.98	-0.225815	0.0746527	-3.02488	0.00248735	0.019049
ENSMUSG00000039031	Arhgap18	2356.66	-0.175455	0.0580111	-3.02451	0.00249034	0.0190614
ENSMUSG00000040269	Mrps28	444.463	-0.296454	0.0980271	-3.02421	0.00249285	0.0190614
ENSMUSG00000053641	Dennd4a	1887.28	-0.217961	0.0720712	-3.02424	0.00249258	0.0190614
ENSMUSG00000038900	Rpl12	4148.01	-0.156565	0.0517762	-3.02387	0.00249562	0.019062
ENSMUSG00000063687	Pcdhb5	305.245	-0.373113	0.123384	-3.02399	0.00249466	0.019062
ENSMUSG00000082691	-	54.3364	1.10765	0.36632	3.02373	0.00249682	0.019062
ENSMUSG00000024613	Tcof1	856.894	-0.241572	0.0799579	-3.02124	0.00251738	0.019209
ENSMUSG00000024778	Fas	1345.66	0.207791	0.0687889	3.0207	0.00252193	0.0192338
ENSMUSG00000029250	Polr2b	3311.46	-0.148549	0.0492373	-3.01701	0.00255281	0.0194592
ENSMUSG00000022594	Lynx1	1666.18	0.18162	0.0602339	3.01524	0.00256776	0.019553
ENSMUSG00000059854	Hydin	65.1509	-0.745883	0.247365	-3.01531	0.00256715	0.019553
ENSMUSG00000025314	Ptprj	1956.69	0.215021	0.0713381	3.0141	0.00257739	0.019606
ENSMUSG00000057914	Cacnb2	247.069	0.413681	0.137247	3.01414	0.00257711	0.019606
ENSMUSG00000029084	Cd38	45.3416	0.888939	0.295004	3.01331	0.00258416	0.0196473
ENSMUSG00000017485	Top2b	7629.92	-0.139144	0.0461892	-3.01247	0.00259127	0.0196912
ENSMUSG00000003500	Impdh1	458.944	-0.301808	0.100198	-3.01212	0.00259428	0.0197039
ENSMUSG00000016664	Pacsin2	2561.32	0.164777	0.0547286	3.0108	0.00260556	0.0197795
ENSMUSG00000021217	Tshz3	258.662	0.379027	0.125937	3.00965	0.00261547	0.0198444
ENSMUSG00000021987	Mtmr6	3835.98	0.143544	0.0477073	3.00885	0.00262239	0.0198865
ENSMUSG00000091475	-	905.643	-0.262335	0.0871923	-3.0087	0.00262371	0.0198865
ENSMUSG00000049044	Rapgef4	664.646	0.306016	0.101743	3.00773	0.00263211	0.0199296
ENSMUSG00000068523	Gng5	1182.73	0.275004	0.0914312	3.00778	0.00263167	0.0199296
ENSMUSG00000030796	Tead2	2007.55	-0.185348	0.0616732	-3.00533	0.00265292	0.0200769
ENSMUSG00000001552	Jup	436.066	0.300468	0.0999935	3.00488	0.00265688	0.0200862
ENSMUSG00000020267	Hint1	2714.54	-0.154983	0.0515754	-3.00498	0.002656	0.0200862
ENSMUSG00000022491	Glycam1	62.6262	-0.743685	0.24756	-3.00406	0.002664	0.0201297
ENSMUSG00000040325	Dcaf1	1121.63	-0.215746	0.0718426	-3.00304	0.00267295	0.020187
ENSMUSG00000032285	Dnaja4	171.107	0.457921	0.152562	3.00154	0.00268616	0.0202763
ENSMUSG00000024486	Hbegf	1605.59	0.177738	0.0592357	3.00053	0.0026951	0.0203333
ENSMUSG00000025511	Tspan4	681.487	0.263998	0.0879968	3.00009	0.00269904	0.0203526
ENSMUSG00000027447	Cst3	18027.5	-0.192189	0.0640682	-2.99976	0.00270195	0.0203642
ENSMUSG00000030223	Ptpro	1966.56	0.191578	0.0638909	2.99852	0.00271295	0.0204366
ENSMUSG00000006301	Tmbim1	1456.22	0.205846	0.068677	2.99731	0.00272371	0.0205072
ENSMUSG00000017724	Etv4	8537.95	0.130641	0.0435949	2.99671	0.00272911	0.0205373
ENSMUSG00000036371	Serbp1	7013.91	-0.126572	0.0422419	-2.99636	0.00273221	0.0205502
ENSMUSG00000032035	Ets1	1644.4	-0.195171	0.0651498	-2.99572	0.00273795	0.0205828
ENSMUSG00000031283	Chrdl1	1107.8	0.216382	0.0722379	2.9954	0.00274084	0.020594
ENSMUSG00000045038	Prkce	734.363	0.245004	0.0818096	2.99481	0.00274615	0.0206234
ENSMUSG00000024339	Tap2	476.271	0.292548	0.0977906	2.99158	0.00277538	0.0208323
ENSMUSG00000020089	Ppa1	1102	-0.211113	0.0706043	-2.9901	0.0027889	0.0209232
ENSMUSG00000022686	B3gnt5	439.248	-0.310961	0.104048	-2.98864	0.00280224	0.0210125
ENSMUSG00000041235	Chd7	2483.63	-0.450649	0.150878	-2.98684	0.00281881	0.0211216
ENSMUSG00000068794	Col28a1	21.7583	-1.42317	0.476495	-2.98674	0.00281966	0.0211216
ENSMUSG00000029455	Aldh2	3873.22	0.163093	0.0546212	2.98589	0.00282753	0.0211698
ENSMUSG00000016319	Slc25a5	18527.3	-0.122391	0.0409946	-2.98553	0.00283092	0.0211844
ENSMUSG00000035478	Mbd3	3349.76	-0.162503	0.0544361	-2.98521	0.00283387	0.0211958
ENSMUSG00000067028	Cntnap5b	146.972	-0.527008	0.176579	-2.98455	0.00283993	0.0212302
ENSMUSG00000028076	Cd1d1	862.047	-0.238331	0.0798703	-2.98398	0.00284524	0.0212538
ENSMUSG00000039450	Dcxr	2473.26	0.189487	0.063503	2.9839	0.00284596	0.0212538
ENSMUSG00000053604	Rpia	299.181	-0.36844	0.123535	-2.98248	0.00285921	0.0213419
ENSMUSG00000021175	Cdca7l	292.1	-0.360941	0.121083	-2.98094	0.00287364	0.0214388
ENSMUSG00000038023	Atp6v0a2	5873.24	0.144073	0.0483704	2.97853	0.0028963	0.0215969
ENSMUSG00000043889	-	23.5701	1.36419	0.458096	2.97797	0.00290167	0.021626
ENSMUSG00000028064	Sema4a	121.93	-0.543285	0.182513	-2.97669	0.00291379	0.0217053
ENSMUSG00000109324	Prmt1	3726.37	-0.164649	0.0553292	-2.9758	0.00292228	0.0217575
ENSMUSG00000089993	-	27.1042	1.28023	0.430272	2.9754	0.0029261	0.021775
ENSMUSG00000034751	Mast4	808.004	-0.298016	0.100168	-2.97515	0.00292842	0.0217812
ENSMUSG00000029591	Ung	211.895	-0.409524	0.137802	-2.97183	0.00296027	0.022007
ENSMUSG00000034949	Zfr2	184.765	0.444332	0.149589	2.97035	0.00297458	0.0221022
ENSMUSG00000026819	Slc25a25	3065.86	0.159361	0.0536653	2.96953	0.00298252	0.0221227
ENSMUSG00000027347	Rasgrp1	167.646	-0.473861	0.159566	-2.96969	0.00298097	0.0221227
ENSMUSG00000038065	Mturn	242.532	0.387539	0.130495	2.96977	0.00298027	0.0221227
ENSMUSG00000040297	Suco	1995.5	0.183164	0.0616829	2.96945	0.00298334	0.0221227
ENSMUSG00000037625	Cldn11	165.891	-0.484297	0.163224	-2.96707	0.00300651	0.022272
ENSMUSG00000057406	Nsd2	5577.65	-0.165416	0.0557488	-2.96716	0.00300566	0.022272
ENSMUSG00000001995	Sipa1l2	3212.85	0.171314	0.0577508	2.96644	0.00301271	0.0222847
ENSMUSG00000028249	Sdcbp	6811.31	0.135545	0.0456903	2.9666	0.00301109	0.0222847
ENSMUSG00000042082	Arsb	1015.96	-0.228088	0.0768897	-2.96643	0.00301275	0.0222847
ENSMUSG00000033685	Ucp2	1065	-0.237487	0.0800703	-2.96598	0.00301716	0.0223061
ENSMUSG00000015342	Xk	538.712	0.282003	0.0951247	2.96456	0.00303114	0.0223974
ENSMUSG00000035726	Supt16	3446.03	-0.151143	0.0509857	-2.96442	0.00303256	0.0223974
ENSMUSG00000026090	2010300C02Rik	128.797	-0.536548	0.181007	-2.96424	0.0030343	0.0223991
ENSMUSG00000035064	Eef2k	2625.19	-0.177247	0.0598179	-2.96311	0.00304543	0.02247
ENSMUSG00000052681	Rap1b	4680.07	0.136831	0.0461875	2.96251	0.00305147	0.0225032
ENSMUSG00000020572	Nampt	1061.82	0.201751	0.0681182	2.96178	0.00305866	0.0225228
ENSMUSG00000024659	Anxa1	237.89	0.428909	0.144802	2.96204	0.00305606	0.0225228
[truncated: 479 more rows]
