# Supplementary material for: ACVR1 R206H cooperates with H3.1K27M in promoting diffuse intrinsic pontine glioma pathogenesis
Source: Nat Commun. 2019 Mar 4;10:1023. doi: 10.1038/s41467-019-08823-9 (PMC6399349; doi:10.1038/s41467-019-08823-9)
Supplement: Supplementary file 5 — Supplementary Data 2 [file 41467_2019_8823_MOESM5_ESM.xlsx]

## Sheet: Notes (WT vs R206H)
GSEA methods
Using DESeq2 results generated from Ensembl gtf
Used pre-ranked GSEA method because this method is recommended for RNA-seq data
Pre-ranked GSEA description here: http://software.broadinstitute.org/cancer/software/genepattern/modules/docs/GSEAPreranked/1
1. Generated pre-ranked gene list based on DESeq2 results for ACVR1 wildtype vs. R206H (wildtype H3)
Included all transcripts for which DESeq2 calculated a p-value
Used the Wald statistic for the preranked value
Converted Ensembl gene ID to gene symbol
Removed all Ensembl IDs without gene annotation
Final list for GSEA = 14,838
2. Ran pre-ranked GSEA with following parameters:
Permutations = 1000
Enrichment statistic = classic (classic is recommended for pre-ranked GSEA)
Max size = 500
Min size = 20
Normalization mode = meandiv
GSEA modules run:
Hallmark gene sets

## Sheet: IL6_JAK_STAT3 plot (WT vs R206H
Core enrichment genes
A2M
SOCS3
CD44
TNFRSF21
FAS
MAP3K8
OSMR
STAT3
IL1R1
HMOX1
IL15RA
CD14
CSF1
PIM1
TNFRSF1A
IRF1
IL3RA
TYK2
CRLF2
MYD88
CBL
ITGB3
IFNGR2
STAT1
IL7

## Sheet: HALLMARK (WT vs R206H)
Positively enriched in R206H vs ACVR1 wildtype
NAME	SIZE	ES	NES	NOM p-val	FDR q-val	FWER p-val
HALLMARK_E2F_TARGETS	193	0.417563	6.69562	0	0	0
HALLMARK_G2M_CHECKPOINT	188	0.366442	5.8748	0	0	0
HALLMARK_MITOTIC_SPINDLE	196	0.233128	3.9012	0	0	0
HALLMARK_TNFA_SIGNALING_VIA_NFKB	175	0.231463	3.64845	0	0	0
HALLMARK_EPITHELIAL_MESENCHYMAL_TRANSITION	179	0.207718	3.1953	0	0	0
HALLMARK_P53_PATHWAY	185	0.194196	3.15465	0	0	0
HALLMARK_MYC_TARGETS_V1	195	0.165268	2.67977	0	0	0
HALLMARK_UV_RESPONSE_DN	138	0.191643	2.6007	0	0	0
HALLMARK_APOPTOSIS	144	0.184028	2.5469	0	0.000481217	0.003
HALLMARK_ESTROGEN_RESPONSE_LATE	165	0.169114	2.53114	0	0.000433095	0.003
HALLMARK_IL2_STAT5_SIGNALING	166	0.168237	2.51643	0	0.000500306	0.004
HALLMARK_HYPOXIA	178	0.155355	2.4103	0	0.000819527	0.007
HALLMARK_MYOGENESIS	169	0.157131	2.39272	0.00198413	0.000849893	0.008
HALLMARK_APICAL_JUNCTION	171	0.144831	2.20829	0.00209644	0.00405727	0.039
HALLMARK_TGF_BETA_SIGNALING	53	0.229436	1.97662	0.00400802	0.0136599	0.139
HALLMARK_ESTROGEN_RESPONSE_EARLY	175	0.129133	1.97202	0.00392157	0.0130998	0.143
HALLMARK_GLYCOLYSIS	180	0.123246	1.93598	0.00809717	0.0156995	0.182
HALLMARK_IL6_JAK_STAT3_SIGNALING	66	0.199118	1.91362	0.012605	0.0172235	0.207
HALLMARK_HEDGEHOG_SIGNALING	33	0.271769	1.83671	0.0123711	0.0246421	0.289
HALLMARK_APICAL_SURFACE	37	0.242958	1.76805	0.023622	0.0319079	0.365
HALLMARK_ANGIOGENESIS	30	0.259641	1.66937	0.0305927	0.0507011	0.54
HALLMARK_KRAS_SIGNALING_UP	163	0.109525	1.59936	0.0328542	0.0683028	0.682
HALLMARK_WNT_BETA_CATENIN_SIGNALING	38	0.207862	1.57845	0.0313725	0.0729962	0.717
HALLMARK_INFLAMMATORY_RESPONSE	152	0.104019	1.51787	0.0620155	0.0912737	0.812
HALLMARK_XENOBIOTIC_METABOLISM	155	0.102379	1.503	0.0520833	0.0935286	0.833
HALLMARK_KRAS_SIGNALING_DN	121	0.114693	1.44014	0.100629	0.120239	0.915
HALLMARK_INTERFERON_GAMMA_RESPONSE	159	0.0854181	1.26775	0.180422	0.22855	0.993
HALLMARK_NOTCH_SIGNALING	30	0.189934	1.24933	0.210938	0.235486	0.994
Negatively enriched in R206H vs ACVR1 wildtype
NAME	SIZE	ES	NES	NOM p-val	FDR q-val	FWER p-val
HALLMARK_OXIDATIVE_PHOSPHORYLATION	191	-0.133597	-2.16878	0	0.0263669	0.041
HALLMARK_BILE_ACID_METABOLISM	90	-0.19319	-2.16554	0	0.0131834	0.041
HALLMARK_CHOLESTEROL_HOMEOSTASIS	64	-0.21809	-2.04684	0.00610998	0.0177611	0.082
HALLMARK_ADIPOGENESIS	182	-0.108475	-1.69273	0.0165975	0.113631	0.507
HALLMARK_PEROXISOME	88	-0.140421	-1.52946	0.0606695	0.195441	0.788
HALLMARK_MYC_TARGETS_V2	57	-0.168688	-1.52356	0.0751445	0.167456	0.8
HALLMARK_FATTY_ACID_METABOLISM	138	-0.111036	-1.50771	0.06639	0.153493	0.818
HALLMARK_MTORC1_SIGNALING	191	-0.0931229	-1.48765	0.0697211	0.145176	0.837
HALLMARK_UNFOLDED_PROTEIN_RESPONSE	110	-0.115493	-1.42046	0.108696	0.173801	0.91

## Sheet: EMT plot (WT vs R206H)
Core enrichment genes
ECM1
LAMA3
CD44
THBS1
EFEMP2
FAS
SAT1
MGP
VIM
PLOD2
ID2
POSTN
PTHLH
COL1A1
COL5A3
GADD45B
SPP1
COL5A2
BMP1
SLIT3
COL5A1
CDH6
TGFBR3
ITGAV
ACTA2
LOXL1
TNC
LAMC2
EMP3
SERPINE2
NOTCH2
GADD45A
COL11A1
FBLN1
MMP2
COL7A1
TPM1
SDC1
CALD1
GREM1
LAMC1
COL8A2
FLNA
FBN2
NNMT
PCOLCE
CDH2
CADM1
IGFBP2
DAB2
ENO2
SNAI2
ELN
MCM7
SERPINH1
SNTB1
VEGFC
EDIL3
ITGB3
GPC1
GAS1
WNT5A
VCAN
SGCD
TIMP1
FUCA1
GEM
SLIT2
SFRP4
PLOD3
APLP1
SERPINE1
LAMA2
IGFBP3
ITGB1
PLAUR
AREG
TNFRSF12A
PVR
QSOX1
INHBA

## Sheet: Notes (AK vs RK)
GSEA methods
Using DESeq2 results generated from Ensembl gtf
Used pre-ranked GSEA method because this method is recommended for RNA-seq data
Pre-ranked GSEA description here: http://software.broadinstitute.org/cancer/software/genepattern/modules/docs/GSEAPreranked/1
1. Generated pre-ranked gene list based on DESeq2 results for K27M ACVR1 wildtype vs. K27M R206H
Included all transcripts for which DESeq2 calculated a p-value
Used the Wald statistic for the preranked value
Converted Ensembl gene ID to gene symbol
Removed all Ensembl IDs without gene annotation
Final list for GSEA = 15,280
2. Ran pre-ranked GSEA with following parameters:
Permutations = 1000
Enrichment statistic = classic (classic is recommended for pre-ranked GSEA)
Max size = 500
Min size = 20
Normalization mode = meandiv
GSEA modules run:
Hallmark gene sets

## Sheet: HALMARK (AK vs RK)
Positively enriched in R206H K27M vs ACVR1 wildtype K27M
NAME	SIZE	ES	NES	NOM p-val	FDR q-val	FWER p-val
HALLMARK_HYPOXIA	177	0.284605	4.50647	0	0	0			Highlight indicates same pathway found in previous GSEA
HALLMARK_INTERFERON_GAMMA_RESPONSE	165	0.285716	4.2816	0	0	0
HALLMARK_TNFA_SIGNALING_VIA_NFKB	177	0.267777	4.12187	0	0	0
HALLMARK_MYOGENESIS	178	0.264587	4.05546	0	0	0
HALLMARK_INTERFERON_ALPHA_RESPONSE	81	0.384947	4.05023	0	0	0
HALLMARK_APOPTOSIS	145	0.257809	3.74952	0	0	0
HALLMARK_EPITHELIAL_MESENCHYMAL_TRANSITION	184	0.229131	3.61881	0	0	0
HALLMARK_IL2_STAT5_SIGNALING	166	0.215357	3.25052	0	0	0
HALLMARK_P53_PATHWAY	187	0.195365	3.10153	0	0	0
HALLMARK_ESTROGEN_RESPONSE_LATE	173	0.197221	3.0472	0	0	0
HALLMARK_CHOLESTEROL_HOMEOSTASIS	66	0.317097	3.04039	0	0	0
HALLMARK_IL6_JAK_STAT3_SIGNALING	67	0.300556	2.93493	0	0	0
HALLMARK_UV_RESPONSE_DN	138	0.216939	2.88215	0	0	0
HALLMARK_KRAS_SIGNALING_UP	170	0.168966	2.57289	0	0.000183838	0.002
HALLMARK_ANGIOGENESIS	31	0.388261	2.57815	0.00194175	0.00019697	0.002
HALLMARK_ANDROGEN_RESPONSE	91	0.207544	2.3722	0	0.000630015	0.007
HALLMARK_UV_RESPONSE_UP	143	0.160572	2.21535	0	0.00277786	0.034
HALLMARK_INFLAMMATORY_RESPONSE	147	0.150565	2.17991	0	0.00313859	0.04
HALLMARK_COAGULATION	105	0.176264	2.14179	0.00204918	0.00397963	0.054
HALLMARK_TGF_BETA_SIGNALING	53	0.238659	2.10653	0	0.00472754	0.065
HALLMARK_APICAL_SURFACE	40	0.274568	2.06328	0.00809717	0.00593222	0.086
HALLMARK_GLYCOLYSIS	182	0.12905	2.02963	0.0040568	0.00678375	0.107
HALLMARK_ESTROGEN_RESPONSE_EARLY	180	0.130574	2.03022	0.0040404	0.00703529	0.106
HALLMARK_APICAL_JUNCTION	177	0.128009	1.97787	0.00782779	0.0092594	0.151
HALLMARK_WNT_BETA_CATENIN_SIGNALING	38	0.255967	1.94443	0.00764818	0.0107647	0.182
HALLMARK_HEDGEHOG_SIGNALING	35	0.255722	1.84211	0.00585938	0.0170315	0.273
HALLMARK_XENOBIOTIC_METABOLISM	160	0.0978967	1.45307	0.0933063	0.109005	0.892
HALLMARK_PROTEIN_SECRETION	91	0.120434	1.3503	0.142315	0.164366	0.964
HALLMARK_HEME_METABOLISM	166	0.0897107	1.32364	0.151639	0.175214	0.979
HALLMARK_KRAS_SIGNALING_DN	127	0.0958632	1.28443	0.169291	0.197597	0.989
Negatively enriched in R206H K27M vs ACVR1 wildtype K27M
NAME	SIZE	ES	NES	NOM p-val	FDR q-val	FWER p-val
HALLMARK_E2F_TARGETS	193	-0.582053	-9.2675	0	0	0
HALLMARK_MYC_TARGETS_V1	195	-0.527616	-8.43482	0	0	0
HALLMARK_G2M_CHECKPOINT	189	-0.462638	-7.57825	0	0	0
HALLMARK_MYC_TARGETS_V2	57	-0.571289	-5.14369	0	0	0
HALLMARK_OXIDATIVE_PHOSPHORYLATION	191	-0.215634	-3.51078	0	0	0
HALLMARK_DNA_REPAIR	135	-0.247756	-3.46432	0	0	0
HALLMARK_MITOTIC_SPINDLE	196	-0.170007	-2.74207	0	0.000107143	0.001
HALLMARK_UNFOLDED_PROTEIN_RESPONSE	110	-0.155568	-1.9022	0.0060241	0.0163503	0.196
HALLMARK_MTORC1_SIGNALING	191	-0.107044	-1.77031	0.0273973	0.0321159	0.378
HALLMARK_FATTY_ACID_METABOLISM	138	-0.117386	-1.61578	0.0395257	0.0592956	0.633
HALLMARK_ADIPOGENESIS	182	-0.102221	-1.5942	0.0484496	0.0596855	0.66
HALLMARK_SPERMATOGENESIS	101	-0.129168	-1.52425	0.0588235	0.0779969	0.79

## Sheet: IL6_JAK_STAT3 plot (AK vs RK)
Core enrichment genes
A2M
CD9
CD44
CD36
IL1R1
PDGFC
IL6ST
SOCS3
TNFRSF12A
CSF1
IRF9
STAT3
IL13RA1
IL3RA
ITGB3
IFNGR1
TNFRSF21
FAS
CD38
MYD88
STAT2
TNFRSF1A
IL17RA
STAT1
ACVR1B
TGFB1
IL12RB1
SOCS1
JUN
IL10RB
TYK2
STAM2
CXCL1
IL1R2
CRLF2
IL7
ACVRL1
PF4
HAX1

## Sheet: EMT_plot (AK vs RK)
Core enrichment genes
ID2
SLC6A8
COL5A3
TNC
SLIT3
VIM
CD44
ECM1
IGFBP3
SNTB1
RGS4
FMOD
DPYSL3
SNAI2
COL12A1
PLOD2
ITGB1
OXTR
VEGFA
COL5A1
FGF2
TNFRSF12A
BGN
POSTN
CADM1
PCOLCE
SFRP4
GADD45B
PTX3
FN1
EFEMP2
COL6A2
ENO2
SAT1
PRRX1
ITGA2
FBLN5
INHBA
ITGB3
FSTL1
TIMP1
SERPINH1
LOXL1
EMP3
SPARC
TIMP3
FAS
SDC4
MSX1
CDH2
LAMA2
LAMA3
COL5A2
COL1A1
APLP1
ACTA2
VEGFC
CDH6
TGM2
PMP22
COL7A1
LOX
COL1A2
SGCB
THBS1
