# Supplementary material for: ACVR1 R206H cooperates with H3.1K27M in promoting diffuse intrinsic pontine glioma pathogenesis
Source: Nat Commun. 2019 Mar 4;10:1023. doi: 10.1038/s41467-019-08823-9 (PMC6399349; doi:10.1038/s41467-019-08823-9)
Supplement: Supplementary file 7 — Supplementary Data 4 [file 41467_2019_8823_MOESM7_ESM.xls]

## Sheet: CX4005882
SampleReferenceNbr	LabCorpSpecNbr	LabCorpCaseNbr	D3S1358	TH01	D21S11	D18S51	Penta E	D5S818	D13S317	D7S820	D16S539	CSF1PO	Penta D	vWA	D8S1179	TPOX	FGA	AMEL	Mouse
DIP6 007 (p20)	8AH91510	CX4005882	16, 17	6, 9.3	29, 30	19	11, 12	13	13, 14	9, 12	13, 14	10	11, 12	16, 17	11, 12, 13	8	21, 23	X, Y	NA*
SF8628 (p11)	8AH91520	CX4005882	15, 18	7	29, 30	14	11, 13	11, 12	9	11	9	11, 12	11, 12	16, 17	10, 13	8	19, 22	X	NA
SU DIP6 IV (p7)	8AH91500	CX4005882	14, 16	6, 9.3	29, 31	14	7, 12	12, 13	7, 12	10, 11	9	9, 10	9, 13	15, 19	10, 12	8	24	X	NA
NA* = No mouse DNA was detected for this sample.
